# Supplementary material for: Comparative genomic analysis uncovers 3 novel loci encoding type six secretion systems differentially distributed in Salmonella serotypes
Source: BMC Genomics. 2009 Aug 4;10:354. doi: 10.1186/1471-2164-10-354 (PMC2907695; doi:10.1186/1471-2164-10-354)
Supplement: Additional file 1 — Salmonella genome sequencing projects utilized in this work. This file includes information on the 44 Salmonella genome sequencing projects used in this report. [file 1471-2164-10-354-S1.xls]

## Sheet: INFO
	Salmonella genome sequencing projects utilized in this work
	Information on the current status of Salmonella genome sequencing projects was obtained from:
		Genomes On Line Database (http://www.genomesonline.org/; updated on May 2, 2009)
	and from Table 1 in:
		Andrews-Polymenis HL, Santiviago CA, McClelland M. Novel genetic tools for studying food-borne Salmonella. Curr Opin Biotechnol (2009), 20:149-157

## Sheet: Salmonella genome projects
Genus	Species	Subspecies	Group	Serotype	Strain	Screen for T6SS loci	Sequencing status	Project status	Availability	Goldstamp	GenBank accession	Database	Sequencing center
Salmonella	Salmonella enterica	diarizonae	IIIb	61:1,v:1,5,(7)	CDC 01-0005 (ATCC BAA-639)	Complete	Incomplete	Incomplete	Public	Gi00533		Washington Univ	Washington Univ
Salmonella	Salmonella enterica	arizonae	IIIa	62:z4,z23:-	RKS2980 (SARC5, ATCC BAA731)	Complete	Complete	Complete and Published	Public	Gc00685	NC_010067	NCBI, Washington Univ	Washington Univ
Salmonella	Salmonella enterica	enterica	I	Agona	SL483	Complete	Complete	Complete and Published	Public	Gc00850	NC_011149	NCBI, J. Craig Venter Institute	J. Craig Venter Institute
Salmonella	Salmonella enterica	enterica	I	Choleraesuis	SC-B67	Complete	Complete	Complete and Published	Public	Gc00261	NC_006905	NCBI	Chang Gung Univ
Salmonella	Salmonella enterica	enterica	I	Dublin	CT_02021853	Complete	Complete	Complete and Published	Public	Gc00856	NZ_ABAP00000000	NCBI, J. Craig Venter Institute	J. Craig Venter Institute
Salmonella	Salmonella enterica	enterica	I	Enteritidis	PT4 P125109 (NCTC13349)	Complete	Complete	Complete and Published	Public	Gc00833	NC_011294	NCBI, Sanger Institute	Sanger Institute
Salmonella	Salmonella enterica	enterica	I	Gallinarum	287/91	Complete	Complete	Complete and Published	Public	Gc00832	NC_011274	NCBI, Sanger Institute	Sanger Institute, PHLS
Salmonella	Salmonella enterica	enterica	I	Hadar	SL485 (RI_05P066)	Complete	Draft	Incomplete	Public	Gi01622	NZ_ABFG00000000	NCBI, J. Craig Venter Institute	J. Craig Venter Institute
Salmonella	Salmonella enterica	enterica	I	Heidelberg	SL476 (CVM30485)	Complete	Complete	Complete and Published	Public	Gc00839	NC_011083	NCBI, J. Craig Venter Institute	J. Craig Venter Institute
Salmonella	Salmonella enterica	enterica	I	Heidelberg	SL486 (CVM30485)	Complete	Draft	Incomplete	Public	Gi01624	NZ_ABEL00000000	J. Craig Venter Institute	J. Craig Venter Institute
Salmonella	Salmonella enterica	enterica	I	Javiana	GA_MM04042433	Complete	Draft	Incomplete	Public	Gi01626	NZ_ABEH00000000	J. Craig Venter Institute	J. Craig Venter Institute
Salmonella	Salmonella enterica	enterica	I	Kentucky	CDC 191	Complete	Draft	Incomplete	Public	Gi01627	NZ_ABEI00000000	NCBI, J. Craig Venter Institute	J. Craig Venter Institute
Salmonella	Salmonella enterica	enterica	I	Kentucky	CVM29188	Complete	Draft	Incomplete	Public	Gi01628	NZ_ABAK00000000	J. Craig Venter Institute	J. Craig Venter Institute
Salmonella	Salmonella enterica	enterica	I	Newport	SL254	Complete	Complete	Complete and Published	Public	Gc00838	NC_011080	NCBI, J. Craig Venter Institute	J. Craig Venter Institute
Salmonella	Salmonella enterica	enterica	I	Newport	SL317	Complete	Draft	Incomplete	Public	Gi01630	NZ_ABEW00000000	J. Craig Venter Institute	J. Craig Venter Institute
Salmonella	Salmonella enterica	enterica	I	Paratyphi A	AKU_12601	Complete	Complete	Complete and Published	Public	Gc00853	NC_011147	NCBI, Sanger Institute	Sanger Institute, Imperial College
Salmonella	Salmonella enterica	enterica	I	Paratyphi A	ATCC 9150 (SARB42)	Complete	Complete	Complete and Published	Public	Gc00238	CP000026, NC_006511	NCBI, Washington Univ	Washington Univ
Salmonella	Salmonella enterica	enterica	I	Paratyphi B	SPB7	Complete	Complete	Complete and Published	Public	Gc00687	NC_010102	NCBI, Washington Univ	Washington Univ
Salmonella	Salmonella enterica	enterica	I	Paratyphi C	RKS4594	Complete	Complete	Complete and Published	Public	Gc00964	NC_012125	NCBI	Peking Univ
Salmonella	Salmonella enterica	enterica	I	Saintpaul	SARA23	Complete	Draft	Incomplete	Public	Gi01631	NZ_ABAM00000000	J. Craig Venter Institute	J. Craig Venter Institute
Salmonella	Salmonella enterica	enterica	I	Saintpaul	SARA29	Complete	Draft	Incomplete	Public	Gi01632	NZ_ABAN00000000	J. Craig Venter Institute	J. Craig Venter Institute
Salmonella	Salmonella enterica	enterica	I	Schwarzengrund	SL480 (DBS_GA_F25499)	Complete	Draft	Incomplete	Public	Gi01634	NZ_ABEJ00000000	J. Craig Venter Institute	J. Craig Venter Institute
Salmonella	Salmonella enterica	enterica	I	Schwarzengrund	CVM19633	Complete	Complete	Complete and Published	Public	Gc00842	NC_011094	NCBI, J. Craig Venter Institute	J. Craig Venter Institute
Salmonella	Salmonella enterica	enterica	I	Tennessee	CDC07-0191	Complete	Draft	Incomplete	Public	Gi03366	NZ_ACBF00000000	NCBI	CDC
Salmonella	Salmonella enterica	enterica	I	Typhi	Ty2 (ATCC700931)	Complete	Complete	Complete and Published	Public	Gc00125	NC_004631	NCBI, Univ of Wisconsin	Univ of Wisconsin
Salmonella	Salmonella enterica	enterica	I	Typhi	CT18	Complete	Complete	Complete and Published	Public	Gc00066	NC_003198	NCBI, Sanger Institute, GIB, J. Craig Venter Institute	Sanger Institute, Imperial College
Salmonella	Salmonella enterica	enterica	I	Typhi	M223	Complete	Draft	Incomplete	Public	Gi02978	NZ_CAAX00000000	NCBI, Sanger Institute	Sanger Institute
Salmonella	Salmonella enterica	enterica	I	Typhimurium	DT104	Complete	Complete	Incomplete	Public	Gi00543		Sanger Institute	Sanger Institute
Salmonella	Salmonella enterica	enterica	I	Typhimurium	SL1344	Complete	Complete	Incomplete	Public	Gi00544		Sanger Institute	Sanger Institute, Institute for Animal Health, Univ of Cambridge, Univ of Glasgow, PHLS
Salmonella	Salmonella enterica	enterica	I	Typhimurium LT2	LT2 (SGSC1412)	Complete	Complete	Complete and Published	Public	Gc00067	NC_003197	NCBI, GIB, J. Craig Venter Institute	Washington Univ
Salmonella	Salmonella enterica	enterica	I	Virchow	SL491	Complete	Draft	Incomplete	Public	Gi01635	NZ_ABFH00000000	NCBI, J. Craig Venter Institute	J. Craig Venter Institute
Salmonella	Salmonella enterica	enterica	I	Weltevreden	SL484 (HI_N05-537)	Complete	Draft	Incomplete	Public	Gi01636	NZ_ABFF00000000	NCBI, J. Craig Venter Institute	J. Craig Venter Institute
Salmonella	Salmonella enterica	enterica	I	4,[5],12:i:-	CVM23701	Presence/Absence	Draft	Incomplete	Public	Gi01625	NZ_ABAO00000000	J. Craig Venter Institute	J. Craig Venter Institute
Salmonella	Salmonella enterica	enterica	I	Enteritidis	PT8 LK5	Presence/Absence	Incomplete	Incomplete	Public	Gi00815			Univ of Calgary, Univ of Illinois at Urbana-Champaign
Salmonella	Salmonella enterica	enterica	I	Infantis	(No information available)	Presence/Absence	Incomplete	Incomplete	Public	Gi01231		Sanger Institute	Sanger Institute, Institute for Animal Health
Salmonella	Salmonella enterica	enterica	I	Typhi	404ty	Presence/Absence	Draft	Incomplete	Public	Gi02969	NZ_CAAQ00000000	NCBI, Sanger Institute	Sanger Institute
Salmonella	Salmonella enterica	enterica	I	Typhi	E00-7866	Presence/Absence	Draft	Incomplete	Public	Gi02971	NZ_CAAR00000000	NCBI, Sanger Institute	Sanger Institute
Salmonella	Salmonella enterica	enterica	I	Typhi	E01-6750	Presence/Absence	Incomplete	Incomplete	Public	Gi02972	NZ_CAAS00000000	NCBI, Sanger Institute	Sanger Institute
Salmonella	Salmonella enterica	enterica	I	Typhi	E02-1180	Presence/Absence	Draft	Incomplete	Public	Gi02973	NZ_CAAT00000000	NCBI, Sanger Institute	Sanger Institute
Salmonella	Salmonella enterica	enterica	I	Typhi	E98-0664	Presence/Absence	Draft	Incomplete	Public	Gi02974	NZ_CAAU00000000	NCBI, Sanger Institute	Sanger Institute
Salmonella	Salmonella enterica	enterica	I	Typhi	E98-2068	Presence/Absence	Draft	Incomplete	Public	Gi02975	NZ_CAAV00000000	NCBI, Sanger Institute	Sanger Institute
Salmonella	Salmonella enterica	enterica	I	Typhi	J185	Presence/Absence	Draft	Incomplete	Public	Gi02977	NZ_CAAW00000000	NCBI, Sanger Institute	Sanger Institute
Salmonella	Salmonella enterica	enterica	I	Typhi	AG3	Presence/Absence	Draft	Complete	Public	Gi02970	NZ_CAAY00000000	NCBI, Sanger Institute	Sanger Institute
Salmonella	Salmonella enterica	enterica	I	Typhi	E98-3139	Presence/Absence	Draft	Incomplete	Public	Gi02976	NZ_CAAZ00000000	NCBI, Sanger Institute	Sanger Institute
Complete : A full analysis of the identified T6SS loci was performed. Including comparison of the genetic arquitecture of the identified T6SS loci with other serotypes and identification of conserved protein domains for each ORF.
Presence/Absence : Only presence or absence of T6SS loci could be performed in unannotated or unfinished genomes or whole shotgun genome sequences.
BACK TO INFO
