# Supplementary material for: Comparative genomic analysis uncovers 3 novel loci encoding type six secretion systems differentially distributed in Salmonella serotypes
Source: BMC Genomics. 2009 Aug 4;10:354. doi: 10.1186/1471-2164-10-354 (PMC2907695; doi:10.1186/1471-2164-10-354)
Supplement: Additional file 2 — Gene content of SPI-19 in different Salmonella serotypes. This file includes the genomic coordinates, product sizes and conserved protein domains of every ORF encoded in SPI-19 in Enteritidis strain P125109, Gallinarum strain 287/91, Agona strain SL483, Dublin strain CT_02021853 and Weltevreden strain SL484. In addition, each component is compared to the corresponding homolog in the OI#7 T6SS gene cluster of Escherichia coli O157:H7 strain Sakai. [file 1471-2164-10-354-S2.xls]

## Sheet: T6SS Arizonae
		SARI_02570
		SARI_02577	2504345 - 2504473	es SPI14
	TABLE _ Conserved domains of S. enterica arizonae 62:z4,z23:-- SPI-21T6SS gene clusters and comparison with homologs of the T6SS cluster of Escherichia coli CFT073
	E. coli CFT073	SPI-21	Coordinates base pairs	Conserved Domains
		SARI_02578	2504768 - 2505355	transposase
		SARI_2579	2505599 - 2505850	transposase
		SARI_02580	2505951 - 2506400	pfam04965, GPW_gp25, Gene 25-like lysozyme
		SARI_02581	2506483 - 2506794	pfam01320, Colicin_Pyocin, Colicin immunity protein
		SARI_02582	2506835 - 2507029	No putative conserved domains detected
		SARI_02583	2507249 - 2508079	Transposase pfam00665, rve, Integrase core domain
		SARI_02584	2507108 - 2507254	No putative conserved domains detected
		SARI_02585	2508186 - 2508449	pfam01320, Colicin_Pyocin, Colicin immunity protein / pyocin immunity protein
		SARI_02586	2508556 - 2508819	pfam01320, Colicin_Pyocin, Colicin immunity protein / pyocin immunity protein
		SARI_02587	2508905 - 2509060	No putative conserved domains detected
		SARI_02588	2509270 - 2509638	No putative conserved domains detected
		SARI_02589	2509725 - 2510504	No putative conserved domains detected
		SARI_02590	2510504 - 2511394	COG4253, Uncharacterized protein conserved in bacteria
		SARI_02591	2511324 - 2511521	No putative conserved domains detected
		SARI_02592	2511552 - 2512001	GPW_gp25, Gene 25-like lysozyme COG3518
		SARI_02593	2512033 - 2512410	No putative conserved domains detected
		SARI_02594	2512777 - 2513073	No putative conserved domains detected
		SARI_02595	2513108 - 2513761	No putative conserved domains detected
	c3393	SARI_02596	2513766 - 2514233	No putative conserved domains detected
		SARI_02597	2514257 - 2514736	No putative conserved domains detected
		SARI_02598	2514733 - 2516697	pfam01551, Peptidase_M23, Peptidase family M23
	c3393	SARI_02599	2516748 - 2519045	VgrG, Uncharacterized protein conserved in bacteria (COG3501, pfam4524, DUF2345)
	c3401	SARI_02600	2519050 - 2519373	Similar to type VI secretion lipoprotein, VC_A0113
	c3402	SARI_02601	2519528 - 2519797	gp25, gene 25-like lysozyme from bacteriophage T4 (pfam04965, COG3518)
		SARI_02602	2519858 - 2520184	Colicin_Pyocin, Colicin immunity protein (pfam01320)
	c3393	SARI_02603	2520159 - 2523749	VgrG, Uncharacterized protein conserved in bacteria (COG3501, DUF2345), C-terminal extension Pyocin_S domain (pfam06958)	extension c terminal
	c3401	SARI_02604	2523754 - 2524278	Similar to type VI secretion lipoprotein, VC_A0113
	c3400	SARI_02605	2524314 - 2525396	Predicted component of the type VI protein secretion system (COG3520, DUF1305)
	c3400	SARI_02606	2525360 - 2527129	Type VI protein secretion system component VasA (COG3519, pfam05947, DUF879)
	c3399	SARI_02607	2527163 - 2528782	ImpA-related N-terminal (pfam06812, COG3515)
		SARI_02608	2528818 - 2529420	PASTA domain of bacterial serine/threonine kinase pknB-like proteins (cd06577)
		SARI_02609	2529536 - 2529709	No putative conserved domains detected
		SARI_02610	2529750 - 2530934	Uncharacterized protein conserved in bacteriaTetratricopeptide region (COG4676)
		SARI_02611	2530990 - 2532003	No putative conserved domains detected
	c3398	SARI_02612	2532006 - 2535377	IcmF, Type VI protein secretion system component VasK (COG3523, DUF1215)
		SARI_02613	2536198 - 2536308	No putative conserved domains detected				c3437
		SARI_02614	2535370 - 2536578	No putative conserved domains detected
		SARI_02615	2536988 - 2537500	No putative conserved domains detected
		SARI_02616	2537587 - 2538201	No putative conserved domains detected
		SARI_02617	2538198 - 2538485	Predicted Peptidoglycan domain (pfam09374)
		SARI_02618	2538491 - 2538694	No putative conserved domains detected
		SARI_02619	2538740 - 2539600	No putative conserved domains detected
		SARI_02620	2539587 - 2541803	COG3179, Predicted chitinase
		SARI_02621	2541829 - 2542269	COG2801, Tra5, Transposase and inactivated derivatives
		SARI_02622	2542387 - 2542779	No putative conserved domains detected
		SARI_02623	2543015 - 2543278	, COG4104, Uncharacterized conserved protein
		SARI_02624	2543411 - 2544289	No putative conserved domains detected
		SARI_02625	2544273 - 2547371	COG3772, Phage-related lysozyme (muraminidase), pfam01551, Peptidase_M23, Peptidase family M23
	c3393	SARI_02626	2547387 - 2549744	VgrG, Uncharacterized protein conserved in bacteria (COG3501, pfam4524, DUF2345)
	c3392	SARI_02627	2549741 - 2552413	AAA+ superfamily domains (pfam07724), C-terminal D2-small domain of ClpB protein (pfam10431)
	c3391	SARI_02628	2552577 - 2553068	Hcp like protein (COG3157, DUF796, pfam05638)
	c3389	SARI_02629	2553071 - 2554750	OmpA protein family (pfam00691), Signal Peptide, Transmembrane region (428-524)
	c3388	SARI_02630	2554750 - 2555439	Type VI protein secretion system component VasF (COG3455, DUF2077)
	c3387	SARI_02631	2555436 - 2556785	Protein family associated with type VI secretion locus (DUF876)
	c3386	SARI_02632	2556798 - 2558339	Protein family associated with type VI secretion locus (DUF877, COG3517)
	c3385	SARI_02633	2558381 - 2558878	Predicted component of the type VI protein secretion system (DUF770, COG3516)
		SARI_02634	2559425 - 2559901	COG2801, Tra5, Transposase and inactivated derivatives
		SARI_02635	2560258 - 2560524	TRANSPOSASE
		asi que el fago va desde SARI_02636 al SARI_02688
		2689		thrW tRNA gene
	TABLE _. Conserved domains of S. enterica arizonae 62:z4,z23:-- SPI-20 T6SS gene clusters and comparison with homologs of the T6SS cluster of Escherichia coli CFT073
	E. coli CFT073	SPI-20	Coordinates base pairs	Conserved Domains
		SARI_02707		no putative conserved domains detected		se parece a kentucky
		SARI_02708		no putative conserved domains detected
	c3403	SARI_02709		ImpA-related N-terminal (pfam06812, COG3515), Transmembrane domain (248-270)
		SARI_02710		T5orf172 domain (pfam10544)
		SARI_02711		No putative conserved domains detected
	c3402	SARI_02712		gp25, gene 25-like lysozyme from bacteriophage T4 (pfam04965, COG3518)
	c3401	SARI_02713		Putative lipoprotein component of the type VI protein secretion system (COG3521)
	c3400	SARI_02714		Predicted component of the type VI protein secretion system (COG3520, DUF1305)
	c3400	SARI_02715		Type VI protein secretion system component VasA (COG3519, pfam05947, DUF879)		revisar
		SARI_02716		Protein of unknown function (DUF805, pfam05656), Transmembrane domain (142-159)
		SARI_02717		No putative conserved domains detected
	c3399	SARI_02718		ImpA-related N-terminal (pfam06812, COG3515)
	c3399	SARI_02719		ImpA-related N-terminal (pfam06812, COG3515)
	c3398	SARI_02720		IcmF, Type VI protein secretion system component VasK (COG3523, DUF1215)
		SARI_02721		No putative conserved domains detected
		SARI_02722		Domain of unknown function (DUF323, pfam03781), Signal peptide
		SARI_02723
	c3393	SARI_02724		VgrG, Uncharacterized protein conserved in bacteria (COG3501, pfam4524)
		SARI_02725		No putative conserved domains detected
		SARI_02726		No putative conserved domains detected
		SARI_02727		No putative conserved domains detected
	c3392	SARI_02728		AAA+ superfamily domains (pfam07724), C-terminal D2-small domain of ClpB protein (pfam10431)
	c3391	SARI_02729		Hcp like protein (COG3157, DUF796, pfam05638)
	c3389	SARI_02730		OmpA protein family (COG2885), Signal Peptide, Transmembrane region (440-540)
	c3388	SARI_02731		Type VI protein secretion system component VasF (COG3455)
	c3387	SARI_02732		Protein family associated with type VI secretion locus (DUF876)
	c3386	SARI_02733		Protein family associated with type VI secretion locus (pfam5943, DUF877, COG3517)
	c3385	SARI_02734		Predicted component of the type VI protein secretion system (DUF770, COG3516)
		SARI_02735		No putative conserved domains detected, similar to plasmid protein
		SARI_02736		primer gen despues de aspV de gallinarum
		SARI_02737		tRNA aspV

## Sheet: Hoja3
	E. coli CFT073	SPI-21	Conserved Domains
		SARI_2579	transposase
	c3402	SARI_2580	gp25, gene 25-like lysozyme from bacteriophage T4 (pfam04965, COG3518)
		SARI_2581	Colicin_Pyocin, Colicin immunity protein (pfam01320)
		SARI_2582	No putative conserved domains have been detected
		SARI_2583	pfam00665, rve, Integrase core domain
		SARI_2584	No putative conserved domains have been detected
		SARI_2585	Colicin_Pyocin, Colicin immunity protein (pfam01320)
		SARI_2586	No putative conserved domains have been detected
		SARI_2587	No putative conserved domains have been detected
		SARI_2588	No putative conserved domains have been detected
		SARI_2589
		SARI_2590
		SARI_2591
		SARI_2592
		SARI_2593
		SARI_2594
		SARI_2595
	c3393	SARI_02596	No putative conserved domains detected
		SARI_02597	No putative conserved domains detected
		SARI_02598	pfam01551, Peptidase_M23, Peptidase family M23
	c3393	SARI_02599	VgrG, Uncharacterized protein conserved in bacteria (COG3501, pfam4524, DUF2345)
	c3401	SARI_02600	Similar to type VI secretion lipoprotein, VC_A0113
	c3402	SARI_02601	gp25, gene 25-like lysozyme from bacteriophage T4 (pfam04965, COG3518)
		SARI_02602	Colicin_Pyocin, Colicin immunity protein (pfam01320)
	c3393	SARI_02603	VgrG, Uncharacterized protein conserved in bacteria (COG3501, DUF2345), C-terminal extension Pyocin_S domain (pfam06958)
	c3401	SARI_02604	Similar to type VI secretion lipoprotein, VC_A0113
	c3400	SARI_02605	Predicted component of the type VI protein secretion system (COG3520, DUF1305)
	c3400	SARI_02606	Type VI protein secretion system component VasA (COG3519, pfam05947, DUF879)
	c3399	SARI_02607	ImpA-related N-terminal (pfam06812, COG3515)
		SARI_02608	PASTA_pknB, PASTA domain of bacterial serine/threonine kinase pknB-like proteins (cd06577)
		SARI_02609	No putative conserved domains detected
		SARI_02610	Uncharacterized protein conserved in bacteriaTetratricopeptide region (COG4676)
		SARI_02611	No putative conserved domains detected
	c3398	SARI_02612	IcmF, Type VI protein secretion system component VasK (COG3523, DUF1215)
		SARI_02613	No putative conserved domains detected
		SARI_02614	No putative conserved domains detected
		SARI_02615	No putative conserved domains detected
		SARI_02616	No putative conserved domains detected
		SARI_02617	Predicted Peptidoglycan domain (pfam09374)
		SARI_02618	No putative conserved domains detected
		SARI_02619	No putative conserved domains detected
		SARI_02620	COG3179, Predicted chitinase
		SARI_02621	COG2801, Tra5, Transposase and inactivated derivatives
		SARI_02622	No putative conserved domains detected
		SARI_02623	, COG4104, Uncharacterized conserved protein
		SARI_02624	No putative conserved domains detected
	c3393	SARI_02625
	c3393	SARI_02626	VgrG, Uncharacterized protein conserved in bacteria (COG3501, pfam4524, DUF2345)
	c3392	SARI_02627	AAA+ superfamily domains (pfam07724), C-terminal D2-small domain of ClpB protein (pfam10431)
	c3391	SARI_02628	Hcp like protein (COG3157, DUF796, pfam05638)
	c3389	SARI_02629	OmpA protein family (pfam00691), Signal Peptide, Transmembrane region (428-524)
	c3388	SARI_02630	Type VI protein secretion system component VasF (COG3455, DUF2077)
	c3387	SARI_02631	Protein family associated with type VI secretion locus (DUF876)
	c3386	SARI_02632	Protein family associated with type VI secretion locus (DUF877, COG3517)
	c3385	SARI_02633	Predicted component of the type VI protein secretion system (DUF770, COG3516)
		SARI_02634
		SARI_02635
		SARI_02636
		SARI_02637	COG3594, NolL, Fucose 4-O-acetylase and related acetyltransferases
		SARI_02638
		SARI_02639
		SARI_02640
		SARI_02641
		SARI_02642
		SARI_02643
		SARI_02644
		SARI_02645
		SARI_02646
		SARI_02647
		SARI_02648
		SARI_02649
		SARI_02650
		SARI_02651
		SARI_02652
		SARI_02653
		SARI_02654
		SARI_02655
		SARI_02656
		SARI_02657
		SARI_02658
		SARI_02659
		SARI_02660
		SARI_02661
		SARI_02662
		SARI_02663
		SARI_02664	gp12 [Enterobacteria phage ST64T]
		SARI_02665
		SARI_02666
		SARI_02667
		SARI_02668
		SARI_02669
		SARI_02670
		SARI_02671
		SARI_02672
		SARI_02673	phage gp53 Enterobacteria phage ES18
		SARI_02674
		SARI_02675
		SARI_02676
		SARI_02677
		SARI_02678
		SARI_02679
		SARI_02680
		SARI_02681
		SARI_02682
		SARI_02683
		SARI_02684
		SARI_02685
		SARI_02686
		SARI_02687
		SARI_02688	integrasa fago
		SARI_02689

## Sheet: INFO
	Additional file 2
	Gene content of SPI-19 in different Salmonella serotypes
	Each tab presents information about gene content and conserved protein domains of SPI-19 in a particular serotype
		Salmonella enterica serotype Enteritidis PT4 P125109
		Salmonella enterica serotype Gallinarum 287/91
		Salmonella enterica serotype Dublin CT_02021853
		Salmonella enterica serotype Weltevreden SL484
		Salmonella enterica serotype Agona SL483

## Sheet: Enteritidis PT4 P125109
BACK TO INFO
	Conserved domains of serotype Enteritidis PT4 P125109 SPI-19 T6SS gene cluster and comparison with homologs in the OI#7 T6SS gene cluster of Escherichia coli O157:H7 Sakai
	E. coli O157:H7		Genome	Protein	Component
	(Identity, Similarity)*	ORF	Coordinates (bp)	Size (aa)	Class	Conserved Domains Description
		SEN0995	1102069 - 1102362	97		Uncharacterized protein conserved in bacteria (COG2350, pfam03795: YciI-like protein)
		SEN0996	1102512 - 1103210	232		No putative conserved domains detected
	Ecs0213 (49%, 68%)	SEN0998	1103213 - 1103671	152		Protein of unknown function (DUF1311, pfam07007)
		SEN0999	1103795 - 1104166	123		No putative conserved domains detected
		SEN1000	1104175 - 1104615	146		No putative conserved domains detected
	Ecs0214 (31%, 47%)	SEN1001	1104635 - 1105525	296		LysM peptidoglycan-binding (pfam01476)
	Ecs0216 (70%,86%)	SEN1002	1105540 - 1106019	159	Hcp	Hcp-like protein (COG3157, DUF796)
	Ecs0217 (74%, 83%)	SEN1003	1106007 - 1107398	463	ImpA	ImpA-related N-terminal (pfam06812), Predicted component of the type VI protein secretion system (COG3515)
	Ecs0218 (87%, 94%)	SEN1004	1107409 - 1110027	872	IcmF	Type VI protein secretion system component, IcmF (COG3523)
		SEN1005	1109967 - 1110476	169		No putative conserved domains detected
		SEN1006	1110476 - 1110946	156		No putative conserved domains detected
		SEN1007	1111055 - 1111567	170		Rhs family protein (COG3209)
		SEN1008	1111635 - 1112087	150		TPR repeat, SEL1 subfamily (COG0790)
		SEN1009	1112150 - 1112599	149		TPR repeat, SEL1 subfamily (COG0790)
		SEN1010	1112784 - 1113092	102		Transposase_8, Transposase (pfam01527)
		SEN1011	1113089 - 1113942	247		Tra5, Transposase and inactivated derivatives (COG2801)
	* Protein identity and similarity between two full-length proteins were analysed with BLAST (bl2seq: http://www.ncbi.nlm.nih.gov/blast/Blast.cgi)
BACK TO INFO

## Sheet: Gallinarum 287_91 
BACK TO INFO
	Conserved domains of serotype Gallinarum 287/91 SPI-19 T6SS gene cluster and comparison with homologs in the OI#7 T6SS gene cluster of Escherichia coli O157:H7 Sakai
	E. coli O157:H7		Genome	Protein	Component
	(Identity, Similarity)*	ORF	Coordinates (bp)	Size (aa)	Class	Conserved Domains Description
		SG1023	1110982 - 1111287	101		Uncharacterized protein conserved in bacteria (COG2350, pfam03795: YciI-like protein)
		SG1024	1111725 - 1111961	79		No putative conserved domains detected
	Ecs0213 (49%, 68%)	SG1025	1112125 - 1112583	152		Protein of unknown function (DUF1311, pfam07007)
		SG1026	1112707 - 1113078	123		No putative conserved domains detected
		SG1027	1113087 - 1113526	146		No putative conserved domains detected
	Ecs0214 (31%, 47%)	SG1028	1113546 - 1114436	296		LysM peptidoglycan-binding (pfam01476)
	Ecs0216 (70%,86%)	SG1029	1114451 - 1114930	159	Hcp	Hcp-like protein (COG3157, DUF796)
	Ecs0217 (74%, 83%)	SG1030	1114918 - 1116549	543	ImpA	ImpA-related N-terminal (pfam06812), Predicted component of the type VI protein secretion system (COG3515)
	Ecs0218 (86%, 92%)	SG1031	1116332 - 1119853	1173	IcmF	Type VI protein secretion system component, IcmF (COG3523)
	Ecs0220 (75%, 84%)	SG1032	1119872 - 1121167	431	ImpA	ImpA-related N-terminal (pfam06812), Predicted component of the type VI protein secretion system (COG3515)
	Ecs0222 (64%, 74%)	SG1033	1121286 - 1122023	245		No putative conserved domains
	Ecs0223 (80%, 86%)	SG1034	1122020 - 1124683	887	ClpV	AAA+ superfamily domains (pfam07724), ATP-binding subunits of Clp protease and DnaK/DnaJ chaperones (COG0542)
	Ecs0224 (89%, 93%)	SG1035	1124696 - 1125454	252	DotU	DotU, Type VI protein secretion system component VasF (COG3455)
	Ecs0225 (85%, 92%)	SG1036	1125459 - 1126790	443	COG3522	Predicted component of the type VI protein secretion system (COG3522)
	Ecs0226 (76%, 87%)	SG1037	1126793 - 1127326	177	COG3521	Putative lipoprotein component of the type VI protein secretion system (COG3521)
	Ecs0227 (79%, 88%)	SG1038	1127323 - 1128621	432	Fha	Predicted component of the type VI protein secretion system, contains a FHA domain (COG3456)
	Ecs0228 (80%, 87%)	SG1039	1128634 - 1129728	364	COG3520	Predicted component of the type VI protein secretion system (COG3520)
	Ecs0229 (84%, 90%)	SG1040	1129686 - 1131599	637	COG3519	Type VI protein secretion system component VasA (COG3519)
	Ecs0230 (66%,83%)	ORF1040B¥	1131547 - 1131960	138	gp25-like	gp25, gene 25-like lysozyme from bacteriophage T4 (pfam04965, COG3518)
	Ecs0231 (89%, 94%)	SG1041	1131957 - 1133429	490	VipB	Predicted component of the type VI protein secretion system (DUF877, COG3517 )
	Ecs0233 (76%, 89%)	SG1042	1133720 - 1134232	170	VipA	Predicted component of the type VI protein secretion system (DUF770, COG3516)
	Ecs0234 (97%, 99%)	SG1043	1134853 - 1135371	172	Hcp	Hcp-like protein (COG3157, DUF796)
	Ecs0236 (79%, 87%)	SG1044	1135593 - 1137704	703	VgrG	VgrG, uncharacterized protein conserved in bacteria (COG3501)
	Ecs0237 (60%, 71%)	SG1045	1137806 - 1141114	1102		Rhs family protein (COG3209)
		SG1046	1141142 - 1142204	353		No putative conserved domains detected
		SG1047	1142197 - 1142601	134		No putative conserved domains detected
		SG1048	1143020 - 1147177	1385		Rhs family protein (COG3209)
		SG1049	1147754 - 1148266	170		Rhs family protein (COG3209)
		SG1050	1148334 - 1148786	150		TPR repeat, SEL1 subfamily (COG0790)
		SG1051	1148849 - 1149298	148		TPR repeat, SEL1 subfamily (COG0790)
		SG1053	1149492 - 1149791	99		Transposase_8, Transposase (pfam01527)
		SG1054	1149788 - 1150641	285		Tra5, Transposase and inactivated derivatives (COG2801)
		SG1055	1150780 - 1151559	259		Tra5, Transposase and inactivated derivatives (COG2801)
	* Protein identity and similarity between two full-length proteins were analysed with BLAST (bl2seq: http://www.ncbi.nlm.nih.gov/blast/Blast.cgi)
	¥ ORF not present in the current genome annotation
BACK TO INFO

## Sheet: Dublin CT02021853
BACK TO INFO
	Conserved domains of serotype Dublin CT_02021853 SPI-19 T6SS gene cluster and comparison with homologs in the OI#7 T6SS gene cluster of Escherichia coli O157:H7 Sakai
	E. coli O157:H7		Genome	Protein	Component
	(Identity, Similarity)*	ORF	Coordinates (bp)	Size (aa)	Class	Conserved Domains Description
		SeD_A1212	1203281 - 1203406	41		No putative conserved domains detected
		SeD_A1213	1204294 - 1204208	44		No putative conserved domains detected
		SeD_A1214	1204425 - 1204796	123		No putative conserved domains detected
	Ecs0214 (31%, 47%)	SeD_A1215	1205265 - 1206137	290		LysM peptidoglycan-binding (pfam01476)
	Ecs0216 (70%,86%)	SeD_A1216	1206170 - 1206649	159	Hcp	Hcp-like protein (COG3157, DUF796)
	Ecs0217 (74%, 83%)	SeD_A1217	1206665 - 1208029	454	ImpA	ImpA-related N-terminal (pfam06812), Predicted component of the type VI protein secretion system (COG3515)
	Ecs0218 (86%, 92%)	SeD_A1218	1208040 - 1211501	1153	IcmF	Type VI protein secretion system component, IcmF (COG3523)
	Ecs0220 (75%, 84%)	SeD_A1219	1211580 - 1212992	470	impA	ImpA-related N-terminal (pfam06812), Predicted component of the type VI protein secretion system (COG3515)
	Ecs0222 (64%, 74%)	SeD_A1220	1212994 - 1213731	245		No putative conserved domains detected
	Ecs0223 (83%, 89%)	SeD_A1221	1213728 - 1216463	911	ClpV	AAA+ superfamily domains (pfam07724), ATP-binding subunits of Clp protease and DnaK/DnaJ chaperones (COG0542)
	Ecs0224 (89%, 93%)	SeD_A1222	1216476 - 1217234	252	DotU	DotU, Type VI protein secretion system component VasF (COG3455)
	Ecs0225 (85%, 92%)	SeD_A1223	1217239 - 1218570	443	COG3522	Predicted component of the type VI protein secretion system (COG3522)
	Ecs0226 (76%, 87%)	SeD_A1224	1218573 - 1219106	177	COG3521	Putative lipoprotein component of the type VI protein secretion system (COG3521)
	Ecs0227 (79%, 88%)	SeD_A1225	1219103 - 1220389	428	Fha	Predicted component of the type VI protein secretion system, contains a FHA domain (COG3456)
	Ecs0228 (80%, 87%)	SeD_A1226	1220414 - 1221502	362	COG3520	Predicted component of the type VI protein secretion system (COG3520)
	Ecs0229 (84%, 90%)	SeD_A1227	1221466 - 1223319	617	COG3519	Type VI protein secretion system component VasA (COG3519)
	Ecs0230 (66%,83%)	SeD_A1228	1223324 - 1223740	138	gp25-like	gp25, gene 25-like lysozyme from bacteriophage T4 (pfam04965, COG3518)
	Ecs0231 (89%, 94%)	SeD_A1229	1223737 - 1225209	490	VipB	Predicted component of the type VI protein secretion system (DUF877, COG3517 )
	Ecs0232 (40%, 61%)	SeD_A1230	1225258 - 1225470	70		Predicted component of the type VI protein secretion system (DUF877, COG3517 )
	Ecs0233 (76%, 89%)	SeD_A1231	1225500 - 1226003	167	VipA	Predicted component of the type VI protein secretion system (DUF770, COG3516)
		SeD_A1232	1226060 - 1226239	59		No putative conserved domains detected
	Ecs0234 (97%, 99%)	SeD_A1233	1226633 - 1227151	172	Hcp	Hcp-like protein (COG3157, DUF796)
	Ecs0236 (79%, 87%)	SeD_A1234	1227373- 1229487	704	VgrG	VgrG, uncharacterized protein conserved in bacteria ( COG3501)
	Ecs0237 (68%, 78%)	SeD_A1235	1229589 - 1233806	1405		Rhs family protein (COG3209)
		SeD_A1236	1234753 - 1234896	47		No putative conserved domains detected
		SeD_A1237	1235545 - 1235928	127		TPR repeat, SEL1 subfamily (COG0790)
		SeD_A1238	1236122 - 1236421	99		Transposase_8, Transposase (pfam01527)
		SeD_A1239	1236418 - 1236957	179		Tra5, Transposase and inactivated derivatives (COG2801)
		SeD_A1240	1236938 - 1237270	110		Tra5, Transposase and inactivated derivatives (COG2801)
		SeD_A1241	1237409 - 1238188	259		No putative conserved domains detected
		SeD_A1242	1238456 - 1238734	92		No putative conserved domains detected
		SeD_A1243	1238791 - 1239108	105		No putative conserved domains detected
	* Protein identity and similarity between two full-length proteins were analysed with BLAST (bl2seq: http://www.ncbi.nlm.nih.gov/blast/Blast.cgi)
BACK TO INFO

## Sheet: Weltevreden SL484
BACK TO INFO
	Conserved domains of serotype Weltevreden SL484 SPI-19 T6SS gene cluster and comparison with homologs in the OI#7 T6SS gene cluster of Escherichia coli O157:H7 Sakai
	E. coli O157:H7		Genome	Protein	Component
	(Identity, Similarity)*	ORF	Coordinates (bp)	Size (aa)	Class	Conserved Domains Description
		SeW_A1226	53279 - 53413	44		No putative conserved domains detected
		SeW_A1227	52911 - 53282	123		No putative conserved domains detected
	Ecs0214 (31%, 47%)	SeW_A1228	51570 - 52442	290		LysM peptidoglycan-binding (pfam01476)
	Ecs0216 (70%,86%)	SeW_A1229	51058 - 51537	159	Hcp	Hcp-like protein (COG3157, DUF796)
	Ecs0217 (73%, 82%)	SeW_A1230	49678 - 51042	454	ImpA	ImpA-related N-terminal (pfam06812), Predicted component of the type VI protein secretion system (COG3515)
	Ecs0218 (86%, 92%)	SeW_A1231	46206 - 49667	1153	IcmF	Type VI protein secretion system component, IcmF (COG3523)
	Ecs0220 (75%, 84%)	SeW_A1232	44727 - 46139	470	impA	ImpA-related N-terminal (pfam06812), Predicted component of the type VI protein secretion system (COG3515)
	Ecs0222 (64%, 74%)	SeW_A1233	44003 - 44725	240		No putative conserved domains detected
	Ecs0223 (83%, 89%)	SeW_A1234	41256 - 43991	911	ClpV	AAA+ superfamily domains (pfam07724), ATP-binding subunits of Clp protease and DnaK/DnaJ chaperones (COG0542)
	Ecs0224 (89%, 93%)	SeW_A1235	40485 - 41243	252	DotU	DotU, Type VI protein secretion system component VasF (COG3455)
	Ecs0225 (85%, 92%)	SeW_A1236	39149 - 40480	443	COG3522	Predicted component of the type VI protein secretion system (COG3522)
	Ecs0226 (76%, 87%)	SeW_A1237	38613 - 39146	177	COG3521	Putative lipoprotein component of the type VI protein secretion system (COG3521)
	Ecs0227 (79%, 88%)	SeW_A1238	37330 - 38616	428	Fha	Predicted component of the type VI protein secretion system, contains a FHA domain (COG3456)
	Ecs0228 (80%, 87%)	SeW_A1239	36217 - 37305	362	COG3520	Predicted component of the type VI protein secretion system (COG3520)
	Ecs0229 (84%, 90%)	SeW_A1240	34400 - 36253	617	COG3519	Type VI protein secretion system component VasA (COG3519)
	Ecs0230 (66%,83%)	SeW_A1241	33979 - 34395	138	gp25-like	gp25, gene 25-like lysozyme from bacteriophage T4 (pfam04965, COG3518)
	Ecs0231 (89%, 94%)	SeW_A1242	32510 - 33982	490	VipB	Predicted component of the type VI protein secretion system (DUF877, COG3517 )
		SeW_A1243	32249 - 32461	70		Predicted component of the type VI protein secretion system (DUF877, COG3517 )
	Ecs0233 (76%, 89%)	SeW_A1244	31716 - 32219	167	VipA	Predicted component of the type VI protein secretion system (DUF770, COG3516)
		SeW_A1245	31483 - 31659	58		No putative conserved domains detected
	Ecs0234 (97%, 99%)	SeW_A1246	30570 - 31088	172	Hcp	Hcp-like protein (COG3157, DUF796)
	Ecs0236 (81%, 88%)	SeW_A1247	28206 - 30347	713	VgrG	VgrG, uncharacterized protein conserved in bacteria ( COG3501)
	Ecs0237 (70%, 80%)	SeW_A1248	23995 - 28137	1380		Rhs family protein (COG3209)
		SeW_A1249	23722 - 23934	70		No putative conserved domains detected
		SeW_A1250	21921 - 23717	598		Rhs family protein (COG3209)
		SeW_A1251	21434 - 21646	70		No putative conserved domains detected
		SeW_A1252	20805 - 21437	210		No putative conserved domains detected
		SeW_A1253	19523 - 20725	400		Transposase and inactivated derivatives (COG3328)
		SeW_A1254	18542 - 19408	288		Tra5, Transposase and inactivated derivatives (COG2801)
		SeW_A1255	18246 - 18545	99		Transposase_8, Transposase (pfam01527)
		SeW_A1256	17480 - 18061	193		No putative conserved domains detected
		SeW_A1257	16174 - 17463	429		Rhs family protein (COG3209)
		SeW_A1258	15436 - 15777	113		PstS, ABC-type phosphate transport system, periplasmic component (COG0226)
		SeW_A1259	14151 - 15347	398		Rhs family protein (COG3209)
		SeW_A1260	13081 - 14178	365		Rhs family protein (COG3209)
		SeW_A1261	12611 - 13081	156		No putative conserved domains detected
		SeW_A1262	11990 - 12133	47		No putative conserved domains detected
		SeW_A1263	10957 - 11922	321		TPR repeat, SEL1 subfamily (COG0790)
		SeW_A1264	10464 - 10763	99		Transposase_8, Transposase (pfam01527)
		SeW_A1265	9601 - 10467	288		Tra5, Transposase and inactivated derivatives (COG2801)
	* Protein identity and similarity between two full-length proteins were analysed with BLAST (bl2seq: http://www.ncbi.nlm.nih.gov/blast/Blast.cgi)
BACK TO INFO

## Sheet: Agona SL483
BACK TO INFO
	Conserved domains of serotype Agona SL483 SPI-19 T6SS gene cluster and comparison with homologs in the OI#7 T6SS gene cluster of Escherichia coli O157:H7 Sakai
	E. coli O157:H7		Genome	Protein	Component
	(Identity, Similarity)*	ORF	Coordinates (bp)	Size (aa)	Class	Conserved Domains Description
		SeAg_B1090	1088338 - 1088709	123		No putative conserved domains detected
	Ecs0214 (37%, 48%)	SeAg_B1091	1089178 - 1089690	170		No putative conserved domains detected
		SeAg_B1092	1089731 - 1090177	148		No putative conserved domains detected
		SeAg_B1093	1090206 - 1090337	43		No putative conserved domains detected
	Ecs0217 (75%, 83%)	SeAg_B1094	1090415 - 1091650	411	ImpA	ImpA-related N-terminal (pfam06812), Predicted component of the type VI protein secretion system (COG3515)
		SeAg_B1095	1091793 - 1092053	86		Type VI protein secretion system component, IcmF (COG3523)
		SeAg_B1096	1092622 - 1093464	280		No putative conserved domains detected
	Ecs0216 (63%, 78%)	SeAg_B1097	1093488 - 1093967	159	Hcp	Hcp-like protein (COG3157, DUF796)
	Ecs0217 (75%, 84%)	SeAg_B1098	1093986 - 1095347	453	ImpA	ImpA-related N-terminal (pfam06812), Predicted component of the type VI protein secretion system (COG3515)
	Ecs0218 (86%, 92%)	SeAg_B1099	1095358 - 1098819	1153	IcmF	Type VI protein secretion system component, IcmF (COG3523)
	Ecs0220 (75%, 84%)	SeAg_B1100	1098898 - 1100310	470	impA	ImpA-related N-terminal (pfam06812), Predicted component of the type VI protein secretion system (COG3515)
	Ecs0222 (64%, 74%)	SeAg_B1101	1100312 - 1101034	240		No putative conserved domains detected
	Ecs0223 (83%, 89%)	SeAg_B1102	1101046 - 1103781	911	ClpV	AAA+ superfamily domains (pfam07724), ATP-binding subunits of Clp protease and DnaK/DnaJ chaperones (COG0542)
	Ecs0224 (89%, 93%)	SeAg_B1103	1103794 - 1104552	252	DotU	DotU, Type VI protein secretion system component VasF (COG3455)
	Ecs0225 (85%, 92%)	SeAg_B1104	1104557 - 1105888	443	COG3522	Predicted component of the type VI protein secretion system (COG3522)
	Ecs0226 (76%, 87%)	SeAg_B1105	1105891 - 1106424	177	COG3521	Putative lipoprotein component of the type VI protein secretion system (COG3521)
	Ecs0227 (79%, 88%)	SeAg_B1106	1106421 - 1107707	428	Fha	Predicted component of the type VI protein secretion system, contains a FHA domain (COG3456)
	Ecs0228 (80%, 87%)	SeAg_B1107	1107732 - 1108820	362	COG3520	Predicted component of the type VI protein secretion system (COG3520)
	Ecs0229 (84%, 90%)	SeAg_B1108	1108784 - 1110637	617	COG3519	Type VI protein secretion system component VasA (COG3519)
	Ecs0230 (66%,83%)	SeAg_B1109	1110642 - 1111058	138	gp25-like	gp25, gene 25-like lysozyme from bacteriophage T4 (pfam04965, COG3518)
	Ecs0231 (89%, 94%)	SeAg_B1110	1111055 - 1112527	490	VipB	Predicted component of the type VI protein secretion system (DUF877, COG3517 )
	Ecs0233 (76%, 89%)	SeAg_B1111	1112818 - 1113321	167	VipA	Predicted component of the type VI protein secretion system (DUF770, COG3516)
		SeAg_B1112	1113378 - 1113554	58		No putative conserved domains detected
	Ecs0234 (97%, 99%)	SeAg_B1113	1113950 - 1114468	172	Hcp	Hcp-like protein (COG3157, DUF796)
	Ecs0236 (82%, 89%)	SeAg_B1114	1114691 - 1116832	713	VgrG	VgrG, uncharacterized protein conserved in bacteria ( COG3501)
	Ecs0237 (70%, 79%)	SeAg_B1115	1116901 - 1121067	1388		Rhs family protein (COG3209)
		SeAg_B1116	1121135 - 1122100	321		TPR repeat, SEL1 subfamily (COG0790)
		SeAg_B1117	1122294 - 1122593	99		Transposase_8, Transposase (pfam01527)
		SeAg_B1118	1122590 - 1123456	288		Tra5, Transposase and inactivated derivatives (COG2801)
	* Protein identity and similarity between two full-length proteins were analysed with BLAST (bl2seq: http://www.ncbi.nlm.nih.gov/blast/Blast.cgi)
BACK TO INFO
