# Supplementary material for: Comparative genomic analysis uncovers 3 novel loci encoding type six secretion systems differentially distributed in Salmonella serotypes
Source: BMC Genomics. 2009 Aug 4;10:354. doi: 10.1186/1471-2164-10-354 (PMC2907695; doi:10.1186/1471-2164-10-354)
Supplement: Additional file 3 — Gene content of SPI-20 in Salmonella IIIa 62:z4,z23:-. This file includes the genomic coordinates, product sizes and conserved protein domains of every ORF encoded in SPI-20 in Salmonella IIIa 62:z4,z23:- strain RKS2980. In addition, each component is compared to the corresponding homolog in the T6SS gene cluster within PAI-metV in UPEC strain CFT073. [file 1471-2164-10-354-S3.xls]

## Sheet: INFO
	Additional file 3
	Genetic content of SPI-20 in Salmonella IIIa 62:z4,z23:-
	This file presents information about gene content and conserved protein domains of SPI-20

## Sheet: SPI-20
BACK TO INFO
	Conserved domains of S. enterica arizonae 62:z4,z23:- SPI-20 T6SS gene cluster and comparison with homologs in the PAI-metV T6SS gene cluster of Escherichia coli CFT073
	E. coli CFT073 PAI-metV		Genome	Protein	Component
	(Identity, Similarity)*	ORFs	Coordinates (bp)	size (aa)	Class	Conserved Domains
		SARI_02707	2617493 - 2617657	54		No putative conserved domains detected
		SARI_02708	2617664 - 2618065	133		No putative conserved domains detected
	c3403 (38%, 58%)	SARI_02709	2618086 - 2619468	460	ImpA	ImpA-related N-terminal (pfam06812), Predicted component of the type VI protein secretion system (COG3515)
		SARI_02710	2619515 - 2620759	414		T5orf172 domain (pfam10544)
		SARI_02711	2621574 - 2621828	84		No putative conserved domains detected
	c3402 (59%, 73%)	SARI_02712	2621843 - 2622295	150	gp25-like	gp25, gene 25-like lysozyme from bacteriophage T4 (pfam04965, COG3518)
	c3401 (40%, 66%)	SARI_02713	2622288 - 2622830	180	COG3521	Putative lipoprotein component of the type VI protein secretion system (COG3521)
	c3400 (53%, 67%)	SARI_02714	2622805 - 2623908	367	COG3520	Predicted component of the type VI protein secretion system (COG3520)
	c3400 (65%, 76%)	SARI_02715	2623863 - 2625626	587	COG3519	Type VI protein secretion system component VasA (COG3519)
		SARI_02716	2625648 - 2626178	176		Protein of unknown function (DUF805, pfam05656)
		SARI_02717	2626241 - 2626972	243		No putative conserved domains detected
	c3399 (57%, 72%)	SARI_02718	2627003 - 2627488	161	ImpA	ImpA-related N-terminal (pfam06812), Predicted component of the type VI protein secretion system (COG3515)
	c3399 (56%, 69%)	SARI_02719	2627615 - 2628598	327	ImpA	ImpA-related N-terminal (pfam06812), Predicted component of the type VI protein secretion system (COG3515)
	c3398 (48%, 61%)	SARI_02720	2628598 - 2632005	1135	IcmF	Type VI protein secretion system component, IcmF (COG3523)
		SARI_02721	2631992 - 2633149	385		No putative conserved domains detected
		SARI_02722	2633449 - 2634303	284		Domain of unknown function (DUF323, pfam03781)
		SARI_02723	2634309 - 2636534	741		No putative conserved domains detected
	c3393 (40%, 62%)	SARI_02724	2636579 - 2639092	837	VgrG	VgrG, uncharacterized protein conserved in bacteria (COG3501)
		SARI_02725	2639170 - 2639379	69		No putative conserved domains detected
		SARI_02726	2639397 - 2639861	154		No putative conserved domains detected
		SARI_02727	2639855 - 2640424	189		No putative conserved domains detected
	c3392 (72%, 82%)	SARI_02728	2640439 - 2643033	864	ClpV	AAA+ superfamily domains (pfam07724), ATP-binding subunits of Clp protease and DnaK/DnaJ chaperones (COG0542)
	c3391 (84%, 92%)	SARI_02729	2643250 - 2643756	168	Hcp	Hcp-like protein (COG3157, DUF796)
	c3389 (40%, 56%)	SARI_02730	2643746 - 2645470	574		OmpA protein family (COG2885)
	c3388 (40%, 57%)	SARI_02731	2645474 - 2646124	216	DotU	Type VI protein secretion system component VasF (COG3455)
	c3387 (53%, 73%)	SARI_02732	2646121 - 2647458	445	COG3522	Predicted component of the type VI protein secretion system (COG3522)
	c3386 (80%, 91%)	SARI_02733	2647477 - 2649024	515	VIpB	Predicted component of the type VI protein secretion system (DUF877, COG3517 )
	c3385 (66%, 85%)	SARI_02734	2649059 - 2649595	178	VipA	Predicted component of the type VI protein secretion system (DUF770, COG3516)
		SARI_02735	2650194 - 2650556	120		No putative conserved domains detected
		SARI_02736	2650632 - 2651483	283		No putative conserved domains detected
	* Protein identity and similarity between two full-length proteins were analysed with BLAST (bl2seq: http://www.ncbi.nlm.nih.gov/blast/Blast.cgi)
BACK TO INFO
