# Supplementary material for: Comparative genomic analysis uncovers 3 novel loci encoding type six secretion systems differentially distributed in Salmonella serotypes
Source: BMC Genomics. 2009 Aug 4;10:354. doi: 10.1186/1471-2164-10-354 (PMC2907695; doi:10.1186/1471-2164-10-354)
Supplement: Additional file 4 — Gene content of SPI-21 in Salmonella IIIa 62:z4,z23:-. This file includes the genomic coordinates, product sizes and conserved protein domains of every ORF encoded in SPI-21 in Salmonella IIIa 62:z4,z23:- strain RKS2980. In addition, each component is compared to the corresponding homolog in the T6SS gene cluster within PAI-metV in UPEC strain CFT073. [file 1471-2164-10-354-S4.xls]

## Sheet: INFO
	Additional file 4
	Genetic content of SPI-21 in Salmonella IIIa 62:z4,z23:-
	This file presents information about gene content and conserved protein domains of SPI-21

## Sheet: SPI-21
BACK TO INFO
	Conserved domains of S. enterica arizonae 62:z4,z23:- SPI-21 T6SS gene cluster and comparison with homologs in the PAI-metV T6SS gene cluster of Escherichia coli CFT073
	E. coli CFT073 PAI-metV		Genome	Protein	Component
	(Identity, Similarity)*	ORFs	Coordinates (bp)	size (aa)	Class	Conserved Domains
		SARI_02578	2504768 - 2505355	195		Tra5, Transposase and inactivated derivatives (COG2801)
		SARI_02579	2505599 - 2505850	83		Transposase and inactivated derivatives (COG2963)
		SARI_02580	2505951 - 2506400	149	gp25-like	gp25, gene 25-like lysozyme from bacteriophage T4 (pfam04965, COG3518)
		SARI_02581	2506483 - 2506794	103		Colicin_Pyocin, Colicin immunity protein / pyocin immunity protein (pfam01320)
		SARI_02582	2506835 - 2507029	64		No putative conserved domains detected
		SARI_02583	2507249 - 2508079	276		Transposase, Integrase core domain (pfam00665)
		SARI_02584	2507108 - 2507254	48		No putative conserved domains detected
		SARI_02585	2508186 - 2508449	87		Colicin_Pyocin, Colicin immunity protein / pyocin immunity protein (pfam01320)
		SARI_02586	2508556 - 2508819	87		Colicin_Pyocin, Colicin immunity protein / pyocin immunity protein (pfam01320)
		SARI_02587	2508905 - 2509060	51		No putative conserved domains detected
		SARI_02588	2509270 - 2509638	122		No putative conserved domains detected
		SARI_02589	2509725 - 2510504	259		No putative conserved domains detected
		SARI_02590	2510504 - 2511394	296		Uncharacterized protein conserved in bacteria (COG4253)
		SARI_02591	2511324 - 2511521	65		No putative conserved domains detected
		SARI_02592	2511552 - 2512001	149	gp25-like	gp25, gene 25-like lysozyme from bacteriophage T4 (pfam04965, COG3518)
		SARI_02593	2512033 - 2512410	125		No putative conserved domains detected
		SARI_02594	2512777 - 2513073	98		No putative conserved domains detected
		SARI_02595	2513108 - 2513761	217		No putative conserved domains detected
		SARI_02596	2513766 - 2514233	155		No putative conserved domains detected
		SARI_02597	2514257 - 2514736	159		No putative conserved domains detected
		SARI_02598	2514733 - 2516697	654		Peptidase_M23, Peptidase family M23 (pfam01551)
	c3393 (44%, 63%)	SARI_02599	2516748 - 2519045	765	VgrG	VgrG, uncharacterized protein conserved in bacteria (COG3501)
	c3401 (46%, 67%)	SARI_02600	2519050 - 2519373	107	COG3521	Putative lipoprotein component of the type VI protein secretion system (COG3521)
	c3402 (44%, 61%)	SARI_02601	2519528 - 2519797	89	gp25-like	gp25, gene 25-like lysozyme from bacteriophage T4 (pfam04965, COG3518)
		SARI_02602	2519858 - 2520184	108		Colicin_Pyocin, Colicin immunity protein (pfam01320)
		SARI_02603	2520159 - 2523749	1196	VgrG	VgrG, Uncharacterized protein conserved in bacteria (COG3501, DUF2345), C-terminal extension Pyocin_S domain (pfam06958)
	c3401 (48%, 70%)	SARI_02604	2523754 - 2524278	174	COG3521	Putative lipoprotein component of the type VI protein secretion system (COG3521)
	c3400 (61%, 72%)	SARI_02605	2524314 - 2525396	360	COG3520	Predicted component of the type VI protein secretion system (COG3520, DUF1305)
	c3400 (68%, 80%)	SARI_02606	2525360 - 2527129	589	COG3519	Type VI protein secretion system component VasA (COG3519)
	c3399 (54%, 69%)	SARI_02607	2527163 - 2528782	539	ImpA	ImpA-related N-terminal (pfam06812), Predicted component of the type VI protein secretion system (COG3515)
		SARI_02608	2528818 - 2529420	200		PASTA domain of bacterial serine/threonine kinase pknB-like proteins (cd06577)
		SARI_02609	2529536 - 2529709	57		No putative conserved domains detected
		SARI_02610	2529750 - 2530934	394		Uncharacterized protein conserved in bacteriaTetratricopeptide region (COG4676)
		SARI_02611	2530990 - 2532003	337		No putative conserved domains detected
	c3398 (46%, 64%)	SARI_02612	2532006 - 2535377	1123	IcmF	Type VI protein secretion system component, IcmF (COG3523)
		SARI_02613	2536198 - 2536308	36		No putative conserved domains detected
		SARI_02614	2535370 - 2536578	402		No putative conserved domains detected
		SARI_02615	2536988 - 2537500	170		No putative conserved domains detected
		SARI_02616	2537587 - 2538201	204		No putative conserved domains detected
		SARI_02617	2538198 - 2538485	95		Predicted Peptidoglycan domain (pfam09374)
		SARI_02618	2538491 - 2538694	67		No putative conserved domains detected
		SARI_02619	2538740 - 2539600	286		No putative conserved domains detected
		SARI_02620	2539587 - 2541803	738		Predicted chitinase (COG3179)
		SARI_02621	2541829 - 2542269	146		Tra5, Transposase and inactivated derivatives (COG2801)
		SARI_02622	2542387 - 2542779	130		No putative conserved domains detected
		SARI_02623	2543015 - 2543278	87		Uncharacterized conserved protein (COG4104)
		SARI_02624	2543411 - 2544289	292		No putative conserved domains detected
		SARI_02625	2544273 - 2547371	1032		Phage-related lysozyme (muraminidase) (COG3772), Peptidase family M23 (pfam01551)
	c3393 (45%, 66%)	SARI_02626	2547387 - 2549744	785	VgrG	VgrG, uncharacterized protein conserved in bacteria (COG3501)
	c3392 (71%, 80%)	SARI_02627	2549741 - 2552413	890	ClpV	AAA+ superfamily domains (pfam07724), ATP-binding subunits of Clp protease and DnaK/DnaJ chaperones (COG0542)
	c3391 (84%, 91%)	SARI_02628	2552577 - 2553068	163		Hcp-like protein (COG3157, DUF796)
	c3389 (38%, 55%)	SARI_02629	2553071 - 2554750	559		OmpA protein family (pfam00691)
	c3388 (43%, 62%)	SARI_02630	2554750 - 2555439	229	DotU	Type VI protein secretion system component VasF (COG3455)
	c3387 (53%, 69%)	SARI_02631	2555436 - 2556785	449	COG3522	Predicted component of the type VI protein secretion system (COG3522)
	c3386 (83%, 92%)	SARI_02632	2556798 - 2558339	513	VipB	Predicted component of the type VI protein secretion system (DUF877, COG3517 )
	c3385 (71%, 84%)	SARI_02633	2558381 - 2558878	165	VipA	Predicted component of the type VI protein secretion system (DUF770, COG3516)
		SARI_02634	2559425 - 2559901	158		Tra5, Transposase and inactivated derivatives (COG2801)
		SARI_02635	2560258 - 2560524	88		Transposase_8, Transposase (pfam01527)
	* Protein identity and similarity between two full-length proteins were analysed with BLAST (bl2seq: http://www.ncbi.nlm.nih.gov/blast/Blast.cgi)
BACK TO INFO
