# Supplementary material for: Comparative genomic analysis uncovers 3 novel loci encoding type six secretion systems differentially distributed in Salmonella serotypes
Source: BMC Genomics. 2009 Aug 4;10:354. doi: 10.1186/1471-2164-10-354 (PMC2907695; doi:10.1186/1471-2164-10-354)
Supplement: Additional file 5 — Gene content of SPI-6 T6SS in different Salmonella serotypes. This file includes the genomic coordinates, product sizes and conserved protein domains of every ORF encoded in SPI-6 T6SS in different Salmonella enterica serotypes. In addition, each component is compared to the corresponding homolog in serotype Typhimurium strain LT2. [file 1471-2164-10-354-S5.xls]

## Sheet: INFO
	Additional file 5
	Genetic content of SPI-6 T6SS in different Salmonella serotypes
	Each tab presents information about gene content and conserved protein domains of SPI-6 T6SS in a particular serotype
	Datasets are presented as comparisons to SPI-6 T6SS in Salmonella Typhimurium strain LT2
	ORFs in LT2 that are absent in a particular serotype are indicated
	ORFs in a particular serotype that are absent in LT2 are indicated
	Salmonella enterica serotype Typhimurium strain LT2
	Salmonella enterica serotype 4,[5],12:i: strain CVM23701
	Salmonella enterica serotype Choleraesuis strain SC-B67
	Salmonella enterica serotype Dublin strain CT_02021853
	Salmonella enterica serotype Hadar strain RI_05P066
	Salmonella enterica serotype Heidelberg strain SL476
	Salmonella enterica serotype Heidelberg strain SL486
	Salmonella enterica serotype Kentucky strain CDC 191
	Salmonella enterica serotype Kentucky strain CVM29188
	Salmonella enterica serotype Newport strain SL254
	Salmonella enterica serotype Newport strain SL317
	Salmonella enterica serotype Paratyphi A strain AKU 12601
	Salmonella enterica serotype Paratyphi A strain ATCC 9150
	Salmonella enterica serotype Paratyphi C strain RKS4594
	Salmonella enterica serotype Saintpaul strain SARA23
	Salmonella enterica serotype Saintpaul strain SARA29
	Salmonella enterica serotype Schwarzengrund strain CVM19633
	Salmonella enterica serotype Schwarzengrund strain SL480
	Salmonella enterica serotype Typhi strain CT18
	Salmonella enterica serotype Weltevreden strain SL484

## Sheet: Typhimurium LT2
BACK TO INFO
	Conserved domains of Salmonella Typhimurium strain LT2 SPI-6 T6SS
		Typhimurium	Component
	SCI name	ORFs	Class	Conserved Domains Description
	sciA	STM0266	ImpA	ImpA-related N-terminal (pfam06812), Predicted component of the type VI protein secretion system (COG3515)
	sciB	STM0267	COG3520	Predicted component of the type VI protein secretion system (COG3520)
	sciC	STM0268	COG3519	Type VI protein secretion system component VasA (COG3519)
	sciD	STM0269	gp25-like	gp25, gene 25-like lysozyme from bacteriophage T4 (pfam04965, COG3518)
	sciE	STM0270		ImpE, Protein of avirulence locus involved in temperature-dependent protein secretion (COG4455)
	sciF	STM0271		No putative conserved domains detected
	sciG	STM0272	ClpV	AAA+ superfamily domains (pfam07724), ATP-binding subunits of Clp protease and DnaK/DnaJ chaperones (COG0542)
	sciH	STM0273	VipA	Predicted component of the type VI protein secretion system (DUF770, COG3516)
	sciI	STM0274	VIpB	Predicted component of the type VI protein secretion system (DUF877, COG3517 )
	sciJ	STM0275		No putative conserved domains detected
	sciK	STM0276	Hcp	Hcp-like protein (COG3157, DUF796)
	sciL	STM0277		No putative conserved domains detected
		STM0278		No putative conserved domains detected
	sciM	STM0279	Hcp	Hcp-like protein (COG3157, DUF796)
	sciN	STM0280	COG3521	Putative lipoprotein component of the type VI protein secretion system (COG3521)
	sciO	STM0281	COG3522	Protein family associated with type VI secretion locus (COG3522, DUF876)
	sciP	STM0282	DotU	DotU, Type VI protein secretion system component VasF (COG3455), OmpA protein family (COG2885)
	sciQ	STM0283		No putative conserved domains detected
	sciR	STM0284		No putative conserved domains detected
	sciS	STM0285	IcmF	Type VI protein secretion system component, IcmF (COG3523)
	sciT	STM0286		No putative conserved domains detected
	sciU	STM0287		gp41, Uncharacterized protein conserved in bacteria (COG4893)
	sciV	STM0288		No putative conserved domains detected
	vrgS	STM0289	VgrG	VgrG, uncharacterized protein conserved in bacteria (COG3501)
	sciW	STM0290		Uncharacterized conserved protein (COG5435)
		STM0291		Rhs family protein (COG3209)
		STM0292		RhsA, Rhs family protein (pfam05593, COG3209)
	sciX	STM0293		No putative conserved domains detected
	sciY	STM0294		No putative conserved domains detected
		STM0295		No putative conserved domains detected
		STM0296		Family of proteins of unknown function distantly related to HSP20 (DUF1813)
		STM0297		Transposase_8, Transposase (pfam01527)
		STM0298		Tra5, Transposase and inactivated derivatives (COG2801)
	* Pseudogene
BACK TO INFO

## Sheet: I 4, 5 ,12 i 
BACK TO INFO
	Conserved domains of serotype 4,[5],12:i- SPI-6 T6SS and comparison with homologs in SPI-6 T6SS of Salmonella Typhimurium
		Typhimurium	4,[5],12:i-	Component
	SCI name	ORFs	ORFs	Class	Conserved Domains Description
	sciA	STM0266	SeI_A4767	ImpA	ImpA-related N-terminal (pfam06812), Predicted component of the type VI protein secretion system (COG3515)
	sciB	STM0267	SeI_A4768	COG3520	Predicted component of the type VI protein secretion system (COG3520)
	sciC	STM0268	SeI_A4769	COG3519	Type VI protein secretion system component VasA (COG3519)
	sciD	STM0269	SeI_A4770	gp25-like	gp25, gene 25-like lysozyme from bacteriophage T4 (pfam04965, COG3518)
	sciE	STM0270	SeI_A4771		ImpE, Protein of avirulence locus involved in temperature-dependent protein secretion (COG4455)
	sciF	STM0271	SeI_A4772		No putative conserved domains detected
	sciG	STM0272	SeI_A4773*	ClpV	AAA+ superfamily domains (pfam07724), ATP-binding subunits of Clp protease and DnaK/DnaJ chaperones (COG0542)
	sciH	STM0273	SeI_A0544	VipA	Predicted component of the type VI protein secretion system (DUF770, COG3516)
	sciI	STM0274	SeI_A0545	VIpB	Predicted component of the type VI protein secretion system (DUF877, COG3517 )
	sciJ	STM0275	SeI_A0546		No putative conserved domains detected
	sciK	STM0276	SeI_A0547	Hcp	Hcp-like protein (COG3157, DUF796)
	sciL	STM0277	SeI_A0549		No putative conserved domains detected
		STM0278	SeI_A0550		No putative conserved domains detected
	sciM	STM0279	SeI_A0551	Hcp	Hcp-like protein (COG3157, DUF796)
	sciN	STM0280	SeI_A0552	COG3521	Putative lipoprotein component of the type VI protein secretion system (COG3521)
	sciO	STM0281	SeI_A0553	COG3522	Protein family associated with type VI secretion locus (COG3522, DUF876)
	sciP	STM0282	SeI_A0554	DotU	DotU, Type VI protein secretion system component VasF (COG3455), OmpA protein family (COG2885)
	sciQ	STM0283	SeI_A0555		No putative conserved domains detected
	sciR	STM0284	SeI_A0556		No putative conserved domains detected
	sciS	STM0285	SeI_A0557	IcmF	Type VI protein secretion system component, IcmF (COG3523)
	sciT	STM0286	SeI_A0558		No putative conserved domains detected
	sciU	STM0287	SeI_A0559		gp41, Uncharacterized protein conserved in bacteria (COG4893)
	sciV	STM0288	SeI_A0560		No putative conserved domains detected
	vrgS	STM0289	SeI_A0561	VgrG	VgrG, uncharacterized protein conserved in bacteria (COG3501)
	sciW	STM0290	SeI_A0562		Uncharacterized conserved protein (COG5435)
		STM0291	SeI_A0563		Rhs family protein (COG3209)
		STM0292	SeI_A0565		RhsA, Rhs family protein (pfam05593, COG3209)
	sciX	STM0293	SeI_A0566		No putative conserved domains detected
	sciY	STM0294	SeI_A0569		No putative conserved domains detected
		STM0295	SeI_A0572		No putative conserved domains detected
		STM0296	SeI_A0573		Family of proteins of unknown function distantly related to HSP20 (DUF1813)
		STM0297	SeI_A0575		Transposase_8, Transposase (pfam01527)
		STM0298	SeI_A0576*		Tra5, Transposase and inactivated derivatives (COG2801)
	* Pseudogene
BACK TO INFO

## Sheet: Choleraesuis SC-B67
BACK TO INFO
	Conserved domains of serotype Choleraesuis SC-B67 SPI-6 T6SS and comparison with homologs in SPI-6 T6SS of Salmonella Typhimurium
		Typhimurium	Choleraesuis SC-B67	Component
	SCI name	ORFs	ORFs	Class	Conserved Domains Description
	sciA	STM0266	SC0261	ImpA	ImpA-related N-terminal (pfam06812), Predicted component of the type VI protein secretion system (COG3515)
	sciB	STM0267	SC0262	COG3520	Predicted component of the type VI protein secretion system (COG3520)
	sciC	STM0268	SC0263	COG3519	Type VI protein secretion system component VasA (COG3519)
	sciD	STM0269	SC0264	gp25-like	gp25, gene 25-like lysozyme from bacteriophage T4 (pfam04965, COG3518)
	sciE	STM0270	SC0265		ImpE, Protein of avirulence locus involved in temperature-dependent protein secretion (COG4455)
	sciF	STM0271	SC0266		No putative conserved domains detected
			SC0267		No putative conserved domains detected
	sciG	STM0272	SCH_PS50*	ClpV	AAA+ superfamily domains (pfam07724), ATP-binding subunits of Clp protease and DnaK/DnaJ chaperones (COG0542)
	sciH	STM0273	SC0268	VipA	Predicted component of the type VI protein secretion system (DUF770, COG3516)
	sciI	STM0274	SC0269	VIpB	Predicted component of the type VI protein secretion system (DUF877, COG3517 )
	sciJ	STM0275	SC0271		No putative conserved domains detected
	sciK	STM0276	SC0272	Hcp	Hcp-like protein (COG3157, DUF796)
	sciL	STM0277			No putative conserved domains detected
		STM0278			No putative conserved domains detected
	sciM	STM0279		Hcp	Hcp-like protein (COG3157, DUF796)
	sciN	STM0280	SC0273	COG3521	Putative lipoprotein component of the type VI protein secretion system (COG3521)
	sciO	STM0281	SC0274	COG3522	Protein family associated with type VI secretion locus (COG3522, DUF876)
	sciP	STM0282	SC0275	DotU	DotU, Type VI protein secretion system component VasF (COG3455), OmpA protein family (COG2885)
	sciQ	STM0283	SC0276		No putative conserved domains detected
	sciR	STM0284	SC0277		No putative conserved domains detected
	sciS	STM0285	SC0278	IcmF	Type VI protein secretion system component, IcmF (COG3523)
	sciT	STM0286	SC0279		No putative conserved domains detected
	sciU	STM0287	SC0280		gp41, Uncharacterized protein conserved in bacteria (COG4893)
	sciV	STM0288	SC0281		No putative conserved domains detected
	vrgS	STM0289	SC0282	VgrG	VgrG, uncharacterized protein conserved in bacteria (COG3501)
	sciW	STM0290	SC0283		Uncharacterized conserved protein (COG5435)
		STM0291	SC0284		Rhs family protein (COG3209)
			SC0285		No putative conserved domains detected
			SC0286		HSP20-like domain of unknown function (DUF1813)
			SC0287		No putative conserved domains detected
		STM0292			RhsA, Rhs family protein (pfam05593, COG3209)
	sciX	STM0293			No putative conserved domains detected
	sciY	STM0294			No putative conserved domains detected
		STM0295	SC0288		No putative conserved domains detected
		STM0296	SC0289		Family of proteins of unknown function distantly related to HSP20 (DUF1813)
		STM0297	SC0290		Transposase_8, Transposase (pfam01527)
		STM0298	SC0291		Tra5, Transposase and inactivated derivatives (COG2801)
	* Pseudogene
	ORFs present in LT2 but absent in this serotype
	ORFs present in this serotype but absent in LT2
BACK TO INFO

## Sheet: Dublin CT02021853
BACK TO INFO
	Conserved domains of serotype Dublin CT02021853 SPI-6 T6SS and comparison with homologs in SPI-6 T6SS of Salmonella Typhimurium
		Typhimurium	Dublin CT02021853	Component
	SCI name	ORFs	ORFs	Class	Conserved Domains Description
	sciA	STM0266	SeD_A0289	ImpA	ImpA-related N-terminal (pfam06812), Predicted component of the type VI protein secretion system (COG3515)
	sciB	STM0267	SeD_A0290	COG3520	Predicted component of the type VI protein secretion system (COG3520)
	sciC	STM0268	SeD_A0291*	COG3519	Type VI protein secretion system component VasA (COG3519)
	sciD	STM0269	SeD_A0292	gp25-like	gp25, gene 25-like lysozyme from bacteriophage T4 (pfam04965, COG3518)
	sciE	STM0270	SeD_A0293		ImpE, Protein of avirulence locus involved in temperature-dependent protein secretion (COG4455)
	sciF	STM0271	SeD_A0294		No putative conserved domains detected
	sciG	STM0272	SeD_A0295	ClpV	AAA+ superfamily domains (pfam07724), ATP-binding subunits of Clp protease and DnaK/DnaJ chaperones (COG0542)
	sciH	STM0273	SeD_A0296	VipA	Predicted component of the type VI protein secretion system (DUF770, COG3516)
	sciI	STM0274	SeD_A0297	VIpB	Predicted component of the type VI protein secretion system (DUF877, COG3517 )
	sciJ	STM0275	SeD_A0299		No putative conserved domains detected
	sciK	STM0276	SeD_A0300	Hcp	Hcp-like protein (COG3157, DUF796)
	sciL	STM0277			No putative conserved domains detected
		STM0278			No putative conserved domains detected
	sciM	STM0279		Hcp	Hcp-like protein (COG3157, DUF796)
	sciN	STM0280	SeD_A0301	COG3521	Putative lipoprotein component of the type VI protein secretion system (COG3521)
	sciO	STM0281	SeD_A0302	COG3522	Protein family associated with type VI secretion locus (COG3522, DUF876)
	sciP	STM0282	SeD_A0303	DotU	DotU, Type VI protein secretion system component VasF (COG3455), OmpA protein family (COG2885)
	sciQ	STM0283	SeD_A0304		No putative conserved domains detected
	sciR	STM0284	SeD_A0305		No putative conserved domains detected
	sciS	STM0285	SeD_A0306	IcmF	Type VI protein secretion system component, IcmF (COG3523)
	sciT	STM0286	SeD_A0307		No putative conserved domains detected
	sciU	STM0287	SeD_A0308		gp41, Uncharacterized protein conserved in bacteria (COG4893)
	sciV	STM0288	SeD_A0309		No putative conserved domains detected
	vrgS	STM0289	SeD_A0310	VgrG	VgrG, uncharacterized protein conserved in bacteria (COG3501)
	sciW	STM0290	SeD_A0311		Uncharacterized conserved protein (COG5435)
		STM0291	SeD_A0312*		Rhs family protein (COG3209)
		STM0292	SeD_A0313		RhsA, Rhs family protein (pfam05593, COG3209)
			SeD_A0314*		RhsA, Rhs family protein (pfam05593, COG3209)
			SeD_A0315		No putative conserved domains detected
			SeD_A0316		HSP20-like domain of unknown function (DUF1813)
			SeD_A0317		RhsA, Rhs family protein (pfam05593, COG3209)
			SeD_A0318		No putative conserved domains detected
			SeD_A0319		HSP20-like domain of unknown function (DUF1813)
			SeD_A0320		No putative conserved domains detected
			SeD_A0321		No putative conserved domains detected
			SeD_A0322		No putative conserved domains detected
	sciX	STM0293			No putative conserved domains detected
	sciY	STM0294			No putative conserved domains detected
		STM0295	SeD_A0323		No putative conserved domains detected
		STM0296	SeD_A0324		Family of proteins of unknown function distantly related to HSP20 (DUF1813)
		STM0297	SeD_A0325		Transposase_8, Transposase (pfam01527)
		STM0298	SeD_A0326		Tra5, Transposase and inactivated derivatives (COG2801)
	* Pseudogene
	ORFs present in LT2 but absent in this serotype
	ORFs present in this serotype but absent in LT2
BACK TO INFO

## Sheet: Hadar RI05P066
BACK TO INFO
	Conserved domains of serotype Hadar RI05P066 SPI-6 T6SS and comparison with homologs in SPI-6 T6SS of Salmonella Typhimurium
		Typhimurium	Hadar RI05P066	Component
	SCI name	ORFs	ORFs	Class	Conserved Domains Description
	sciA	STM0266	SeH_A0520	ImpA	ImpA-related N-terminal (pfam06812), Predicted component of the type VI protein secretion system (COG3515)
	sciB	STM0267	SeH_A0521	COG3520	Predicted component of the type VI protein secretion system (COG3520)
	sciC	STM0268	SeH_A0522	COG3519	Type VI protein secretion system component VasA (COG3519)
	sciD	STM0269	SeH_A0523	gp25-like	gp25, gene 25-like lysozyme from bacteriophage T4 (pfam04965, COG3518)
	sciE	STM0270	SeH_A0524		ImpE, Protein of avirulence locus involved in temperature-dependent protein secretion (COG4455)
	sciF	STM0271	SeH_A0525		No putative conserved domains detected
	sciG	STM0272	SeH_A0526	ClpV	AAA+ superfamily domains (pfam07724), ATP-binding subunits of Clp protease and DnaK/DnaJ chaperones (COG0542)
	sciH	STM0273	SeH_A0527	VipA	Predicted component of the type VI protein secretion system (DUF770, COG3516)
	sciI	STM0274	SeH_A0528	VIpB	Predicted component of the type VI protein secretion system (DUF877, COG3517 )
	sciJ	STM0275	SeH_A0529		No putative conserved domains detected
	sciK	STM0276	SeH_A0530	Hcp	Hcp-like protein (COG3157, DUF796)
	sciL	STM0277	SeH_A0532		No putative conserved domains detected
		STM0278	SeH_A0533		No putative conserved domains detected
	sciM	STM0279	SeH_A0534	Hcp	Hcp-like protein (COG3157, DUF796)
	sciN	STM0280	SeH_A0535	COG3521	Putative lipoprotein component of the type VI protein secretion system (COG3521)
	sciO	STM0281	SeH_A0536	COG3522	Protein family associated with type VI secretion locus (COG3522, DUF876)
	sciP	STM0282	SeH_A0537	DotU	DotU, Type VI protein secretion system component VasF (COG3455), OmpA protein family (COG2885)
	sciQ	STM0283	SeH_A05438		No putative conserved domains detected
	sciR	STM0284	SeH_A05439		No putative conserved domains detected
	sciS	STM0285	SeH_A0540	IcmF	Type VI protein secretion system component, IcmF (COG3523)
	sciT	STM0286	SeH_A0541		No putative conserved domains detected
	sciU	STM0287	SeH_A0543*		gp41, Uncharacterized protein conserved in bacteria (COG4893)
			SeH_A0544*		gp41, Uncharacterized protein conserved in bacteria (COG4893)
	sciV	STM0288	SeH_A0545		No putative conserved domains detected
	vrgS	STM0289	SeH_A0546	VgrG	VgrG, uncharacterized protein conserved in bacteria (COG3501)
			SeH_A0547		Uncharacterized conserved protein (COG5435)
			SeH_A0548		RhsA, Rhs family protein (pfam05593, COG3209)
			SeH_A0549		No putative conserved domains detected
			SeH_A0550		No putative conserved domains detected
			SeH_A0551		RhsA, Rhs family protein (pfam05593, COG3209)
			SeH_A0552		No putative conserved domains detected
	sciW	STM0290			Uncharacterized conserved protein (COG5435)
		STM0291			Rhs family protein (COG3209)
		STM0292	SeH_A0553		RhsA, Rhs family protein (pfam05593, COG3209)
	sciX	STM0293	SeH_A0554		No putative conserved domains detected
	sciY	STM0294	SeH_A0556		No putative conserved domains detected
		STM0295	SeH_A0560*		No putative conserved domains detected
		STM0296	SeH_A0561		Family of proteins of unknown function distantly related to HSP20 (DUF1813)
		STM0297	SeH_A0562		Transposase_8, Transposase (pfam01527)
		STM0298	SeH_A0563*		Tra5, Transposase and inactivated derivatives (COG2801)
	* Pseudogene
	ORFs present in LT2 but absent in this serotype
	ORFs present in this serotype but absent in LT2
BACK TO INFO

## Sheet: Heidelberg SL476
BACK TO INFO
	Conserved domains of serotype Heidelberg SL476 SPI-6 T6SS and comparison with homologs in SPI-6 T6SS of Salmonella Typhimurium
		Typhimurium	Heidelberg SL476	Component
	SCI name	ORFs	ORFs	Class	Conserved Domains Description
	sciA	STM0266	SeHA_C0304	ImpA	ImpA-related N-terminal (pfam06812), Predicted component of the type VI protein secretion system (COG3515)
	sciB	STM0267	SeHA_C0305	COG3520	Predicted component of the type VI protein secretion system (COG3520)
	sciC	STM0268	SeHA_C0306	COG3519	Type VI protein secretion system component VasA (COG3519)
	sciD	STM0269	SeHA_C0307	gp25-like	gp25, gene 25-like lysozyme from bacteriophage T4 (pfam04965, COG3518)
	sciE	STM0270	SeHA_C0308		ImpE, Protein of avirulence locus involved in temperature-dependent protein secretion (COG4455)
	sciF	STM0271	SeHA_C0309		No putative conserved domains detected
	sciG	STM0272	SeHA_C0310	ClpV	AAA+ superfamily domains (pfam07724), ATP-binding subunits of Clp protease and DnaK/DnaJ chaperones (COG0542)
	sciH	STM0273	SeHA_C0311	VipA	Predicted component of the type VI protein secretion system (DUF770, COG3516)
	sciI	STM0274	SeHA_C0312	VIpB	Predicted component of the type VI protein secretion system (DUF877, COG3517 )
			SeHA_C0313		No putative conserved domains detected
	sciJ	STM0275			No putative conserved domains detected
	sciK	STM0276	SeHA_C0314	Hcp	Hcp-like protein (COG3157, DUF796)
	sciL	STM0277	SeHA_C0315		No putative conserved domains detected
		STM0278	SeHA_C0316		No putative conserved domains detected
	sciM	STM0279	SeHA_C0317	Hcp	Hcp-like protein (COG3157, DUF796)
	sciN	STM0280	SeHA_C0318	COG3521	Putative lipoprotein component of the type VI protein secretion system (COG3521)
	sciO	STM0281	SeHA_C0319	COG3522	Protein family associated with type VI secretion locus (COG3522, DUF876)
	sciP	STM0282	SeHA_C0320	DotU	DotU, Type VI protein secretion system component VasF (COG3455), OmpA protein family (COG2885)
	sciQ	STM0283	SeHA_C0321		No putative conserved domains detected
	sciR	STM0284	SeHA_C0322		No putative conserved domains detected
	sciS	STM0285	SeHA_C0323	IcmF	Type VI protein secretion system component, IcmF (COG3523)
	sciT	STM0286	SeHA_C0324		No putative conserved domains detected
	sciU	STM0287	SeHA_C0327		gp41, Uncharacterized protein conserved in bacteria (COG4893)
	sciV	STM0288	SeHA_C0328		No putative conserved domains detected
	vrgS	STM0289	SeHA_C0329	VgrG	VgrG, uncharacterized protein conserved in bacteria (COG3501)
	sciW	STM0290			Uncharacterized conserved protein (COG5435)
		STM0291			Rhs family protein (COG3209)
		STM0292			RhsA, Rhs family protein (pfam05593, COG3209)
	sciX	STM0293			No putative conserved domains detected
	sciY	STM0294			No putative conserved domains detected
		STM0295			No putative conserved domains detected
		STM0296			Family of proteins of unknown function distantly related to HSP20 (DUF1813)
		STM0297			Transposase_8, Transposase (pfam01527)
		STM0298			Tra5, Transposase and inactivated derivatives (COG2801)
	* Pseudogene
	ORFs present in LT2 but absent in this serotype
	ORFs present in this serotype but absent in LT2
BACK TO INFO

## Sheet: Heidelberg SL486
BACK TO INFO
	Conserved domains of serotype Heidelberg SL486 SPI-6 T6SS and comparison with homologs in SPI-6 T6SS of Salmonella Typhimurium
		Typhimurium	Heidelberg SL486	Component
	SCI name	ORFs	ORFs	Class	Conserved Domains Description
	sciA	STM0266	SeHB_A0255	ImpA	ImpA-related N-terminal (pfam06812), Predicted component of the type VI protein secretion system (COG3515)
	sciB	STM0267	SeHB_A0256	COG3520	Predicted component of the type VI protein secretion system (COG3520)
	sciC	STM0268	SeHB_A0257	COG3519	Type VI protein secretion system component VasA (COG3519)
	sciD	STM0269	SeHB_A0258	gp25-like	gp25, gene 25-like lysozyme from bacteriophage T4 (pfam04965, COG3518)
	sciE	STM0270	SeHB_A0259		ImpE, Protein of avirulence locus involved in temperature-dependent protein secretion (COG4455)
	sciF	STM0271	SeHB_A0260		No putative conserved domains detected
	sciG	STM0272	SeHB_A0262	ClpV	AAA+ superfamily domains (pfam07724), ATP-binding subunits of Clp protease and DnaK/DnaJ chaperones (COG0542)
	sciH	STM0273	SeHB_A0263	VipA	Predicted component of the type VI protein secretion system (DUF770, COG3516)
	sciI	STM0274	SeHB_A0264	VIpB	Predicted component of the type VI protein secretion system (DUF877, COG3517 )
			SeHB_A0265		No putative conserved domains detected
	sciJ	STM0275			No putative conserved domains detected
	sciK	STM0276	SeHB_A0266	Hcp	Hcp-like protein (COG3157, DUF796)
	sciL	STM0277	SeHB_A0267		No putative conserved domains detected
		STM0278	SeHB_A0268		No putative conserved domains detected
	sciM	STM0279	SeHB_A0269	Hcp	Hcp-like protein (COG3157, DUF796)
	sciN	STM0280	SeHB_A0270	COG3521	Putative lipoprotein component of the type VI protein secretion system (COG3521)
	sciO	STM0281	SeHB_A0271	COG3522	Protein family associated with type VI secretion locus (COG3522, DUF876)
	sciP	STM0282	SeHB_A0272	DotU	DotU, Type VI protein secretion system component VasF (COG3455), OmpA protein family (COG2885)
	sciQ	STM0283	SeHB_A0273		No putative conserved domains detected
	sciR	STM0284	SeHB_A0274		No putative conserved domains detected
	sciS	STM0285	SeHB_A0275	IcmF	Type VI protein secretion system component, IcmF (COG3523)
	sciT	STM0286	SeHB_A0276		No putative conserved domains detected
	sciU	STM0287	SeHB_A0279		gp41, Uncharacterized protein conserved in bacteria (COG4893)
	sciV	STM0288	SeHB_A0280		No putative conserved domains detected
	vrgS	STM0289	SeHB_A0282	VgrG	VgrG, uncharacterized protein conserved in bacteria (COG3501)
	sciW	STM0290			Uncharacterized conserved protein (COG5435)
		STM0291			Rhs family protein (COG3209)
		STM0292			RhsA, Rhs family protein (pfam05593, COG3209)
	sciX	STM0293			No putative conserved domains detected
	sciY	STM0294			No putative conserved domains detected
		STM0295			No putative conserved domains detected
		STM0296			Family of proteins of unknown function distantly related to HSP20 (DUF1813)
		STM0297			Transposase_8, Transposase (pfam01527)
		STM0298			Tra5, Transposase and inactivated derivatives (COG2801)
	* Pseudogene
	ORFs present in LT2 but absent in this serotype
	ORFs present in this serotype but absent in LT2
BACK TO INFO

## Sheet: Kentucky CDC 191
BACK TO INFO
	Conserved domains of serotype Kentucky CDC 191 SPI-6 T6SS and comparison with homologs in SPI-6 T6SS of Salmonella Typhimurium
		Typhimurium	Kentucky CDC 191	Component
	SCI name	ORFs	ORFs	Class	Conserved Domains Description
	sciA	STM0266	SeKB_A0345	ImpA	ImpA-related N-terminal (pfam06812), Predicted component of the type VI protein secretion system (COG3515)
	sciB	STM0267	SeKB_A0346	COG3520	Predicted component of the type VI protein secretion system (COG3520)
	sciC	STM0268	SeKB_A0347	COG3519	Type VI protein secretion system component VasA (COG3519)
	sciD	STM0269	SeKB_A0348	gp25-like	gp25, gene 25-like lysozyme from bacteriophage T4 (pfam04965, COG3518)
	sciE	STM0270	SeKB_A0349		ImpE, Protein of avirulence locus involved in temperature-dependent protein secretion (COG4455)
	sciF	STM0271	SeKB_A0350		No putative conserved domains detected
	sciG	STM0272	SeKB_A0351	ClpV	AAA+ superfamily domains (pfam07724), ATP-binding subunits of Clp protease and DnaK/DnaJ chaperones (COG0542)
	sciH	STM0273	SeKB_A0352	VipA	Predicted component of the type VI protein secretion system (DUF770, COG3516)
	sciI	STM0274	SeKB_A0353	VIpB	Predicted component of the type VI protein secretion system (DUF877, COG3517 )
	sciJ	STM0275	SeKB_A0354		No putative conserved domains detected
	sciK	STM0276	SeKB_A0355	Hcp	Hcp-like protein (COG3157, DUF796)
	sciL	STM0277	SeKB_A0356		No putative conserved domains detected
		STM0278	SeKB_A0357		No putative conserved domains detected
	sciM	STM0279	SeKB_A0358	Hcp	Hcp-like protein (COG3157, DUF796)
	sciN	STM0280	SeKB_A0359	COG3521	Putative lipoprotein component of the type VI protein secretion system (COG3521)
	sciO	STM0281	SeKB_A0360	COG3522	Protein family associated with type VI secretion locus (COG3522, DUF876)
	sciP	STM0282	SeKB_A0361	DotU	DotU, Type VI protein secretion system component VasF (COG3455), OmpA protein family (COG2885)
	sciQ	STM0283	SeKB_A0362		No putative conserved domains detected
	sciR	STM0284	SeKB_A0363		No putative conserved domains detected
	sciS	STM0285	SeKB_A0364	IcmF	Type VI protein secretion system component, IcmF (COG3523)
	sciT	STM0286	SeKB_A0365		No putative conserved domains detected
			SeKB_A0366		No putative conserved domains detected
			SeKB_A0367		No putative conserved domains detected
			SeKB_A0368		No putative conserved domains detected
			SeKB_A0369		No putative conserved domains detected
			SeKB_A0370		No putative conserved domains detected
			SeKB_A0371		No putative conserved domains detected
			SeKB_A0372*	VgrG	VgrG, uncharacterized protein conserved in bacteria (COG3501)
			SeKB_A0373		No putative conserved domains detected
			SeKB_A0374		RhsA, Rhs family protein (pfam05593, COG3209)
			SeKB_A0375		Uncharacterized conserved protein (COG5435)
			SeKB_A0376		No putative conserved domains detected
	sciU	STM0287	SeKB_A0377		gp41, Uncharacterized protein conserved in bacteria (COG4893)
	sciV	STM0288	SeKB_A0378		No putative conserved domains detected
			SeKB_A0379		No putative conserved domains detected
	vrgS	STM0289	SeKB_A0380*	VgrG	VgrG, uncharacterized protein conserved in bacteria (COG3501)
			SeKB_A0381		Uncharacterized conserved protein (COG5435)
			SeKB_A0382		RhsA, Rhs family protein (pfam05593, COG3209)
			SeKB_A0383		No putative conserved domains detected
			SeKB_A0384		HSP20-like domain of unknown function (DUF1813)
			SeKB_A0385		RhsA, Rhs family protein (pfam05593, COG3209)
			SeKB_A0386		No putative conserved domains detected
			SeKB_A0387		HSP20-like domain of unknown function (DUF1813)
			SeKB_A0388		No putative conserved domains detected
			SeKB_A0389		No putative conserved domains detected
	sciW	STM0290			Uncharacterized conserved protein (COG5435)
		STM0291			Rhs family protein (COG3209)
		STM0292			RhsA, Rhs family protein (pfam05593, COG3209)
	sciX	STM0293			No putative conserved domains detected
	sciY	STM0294			No putative conserved domains detected
		STM0295	SeKB_A0390*		No putative conserved domains detected
		STM0296	SeKB_A0391		Family of proteins of unknown function distantly related to HSP20 (DUF1813)
		STM0297			Transposase_8, Transposase (pfam01527)
		STM0298	SeKB_A0392*		Tra5, Transposase and inactivated derivatives (COG2801)
	* Pseudogene
	ORFs present in LT2 but absent in this serotype
	ORFs present in this serotype but absent in LT2
BACK TO INFO

## Sheet: Kentucky CVM29188
BACK TO INFO
	Conserved domains of serotype Kentucky CVM29188 SPI-6 T6SS and comparison with homologs in SPI-6 T6SS of Salmonella Typhimurium
		Typhimurium	Kentucky CVM29188	Component
	SCI name	ORFs	ORFs	Class	Conserved Domains Description
	sciA	STM0266	SeKA_A4578	ImpA	ImpA-related N-terminal (pfam06812), Predicted component of the type VI protein secretion system (COG3515)
	sciB	STM0267	SeKA_A4579	COG3520	Predicted component of the type VI protein secretion system (COG3520)
	sciC	STM0268	SeKA_A4580	COG3519	Type VI protein secretion system component VasA (COG3519)
	sciD	STM0269	SeKA_A4581	gp25-like	gp25, gene 25-like lysozyme from bacteriophage T4 (pfam04965, COG3518)
	sciE	STM0270	SeKA_A4582		ImpE, Protein of avirulence locus involved in temperature-dependent protein secretion (COG4455)
	sciF	STM0271	SeKA_A4583		No putative conserved domains detected
	sciG	STM0272	SeKA_A4584	ClpV	AAA+ superfamily domains (pfam07724), ATP-binding subunits of Clp protease and DnaK/DnaJ chaperones (COG0542)
	sciH	STM0273	SeKA_A4585	VipA	Predicted component of the type VI protein secretion system (DUF770, COG3516)
	sciI	STM0274	SeKA_A4586	VIpB	Predicted component of the type VI protein secretion system (DUF877, COG3517 )
	sciJ	STM0275	SeKA_A4587		No putative conserved domains detected
	sciK	STM0276	SeKA_A4588	Hcp	Hcp-like protein (COG3157, DUF796)
	sciL	STM0277	SeKA_A4589		No putative conserved domains detected
		STM0278	SeKA_A4590		No putative conserved domains detected
	sciM	STM0279	SeKA_A4591	Hcp	Hcp-like protein (COG3157, DUF796)
	sciN	STM0280	SeKA_A4592	COG3521	Putative lipoprotein component of the type VI protein secretion system (COG3521)
	sciO	STM0281	SeKA_A4593	COG3522	Protein family associated with type VI secretion locus (COG3522, DUF876)
	sciP	STM0282	SeKA_A4594	DotU	DotU, Type VI protein secretion system component VasF (COG3455), OmpA protein family (COG2885)
	sciQ	STM0283	SeKA_A4595		No putative conserved domains detected
	sciR	STM0284	SeKA_A4596		No putative conserved domains detected
	sciS	STM0285	SeKA_A4597	IcmF	Type VI protein secretion system component, IcmF (COG3523)
	sciT	STM0286	SeKA_A4598		No putative conserved domains detected
			SeKA_A4599		No putative conserved domains detected
			SeKA_A4600		No putative conserved domains detected
			SeKA_A4601		No putative conserved domains detected
			SeKA_A4602		No putative conserved domains detected
			SeKA_A4603		No putative conserved domains detected
			SeKA_A4604		No putative conserved domains detected
			SeKA_A4605*	VgrG	VgrG, uncharacterized protein conserved in bacteria (COG3501)
			SeKA_A4606		No putative conserved domains detected
			SeKA_A4607		RhsA, Rhs family protein (pfam05593, COG3209)
			SeKA_A4608		Uncharacterized conserved protein (COG5435)
			SeKA_A4609		No putative conserved domains detected
			SeKA_A4610		No putative conserved domains detected
	sciU	STM0287	SeKA_A4611		gp41, Uncharacterized protein conserved in bacteria (COG4893)
	sciV	STM0288	SeKA_A4612		No putative conserved domains detected
	vrgS	STM0289	SeKA_A4613*	VgrG	VgrG, uncharacterized protein conserved in bacteria (COG3501)
			SeKA_A4614		Uncharacterized conserved protein (COG5435)
			SeKA_A4615		RhsA, Rhs family protein (pfam05593, COG3209)
			SeKA_A4616		No putative conserved domains detected
			SeKA_A4617		HSP20-like domain of unknown function (DUF1813)
			SeKA_A4618		No putative conserved domains detected
			SeKA_A4619		No putative conserved domains detected
	sciW	STM0290			Uncharacterized conserved protein (COG5435)
		STM0291			Rhs family protein (COG3209)
		STM0292			RhsA, Rhs family protein (pfam05593, COG3209)
	sciX	STM0293			No putative conserved domains detected
	sciY	STM0294			No putative conserved domains detected
		STM0295	SeKA_A4620*		No putative conserved domains detected
		STM0296	SeKA_A4621		Family of proteins of unknown function distantly related to HSP20 (DUF1813)
		STM0297			Transposase_8, Transposase (pfam01527)
		STM0298	SeKA_A4622		Tra5, Transposase and inactivated derivatives (COG2801)
	* Pseudogene
	ORFs present in LT2 but absent in this serotype
	ORFs present in this serotype but absent in LT2
BACK TO INFO

[truncated: 11 more sheets: Newport SL254, Newport SL317 , Paratyphi A AKU_12601, Paratyphi A ATCC 9150, Paratyphi C RKS4594, Saintpaul SARA23, Saintpaul SARA29, Schwarzengrund SL480, Schwarzengrund CVM19633, Typhi CT18, Weltevreden SL484]
