# Supplementary material for: Comparative genomic analysis uncovers 3 novel loci encoding type six secretion systems differentially distributed in Salmonella serotypes
Source: BMC Genomics. 2009 Aug 4;10:354. doi: 10.1186/1471-2164-10-354 (PMC2907695; doi:10.1186/1471-2164-10-354)
Supplement: Additional file 6 — Presence of T6SS-related ORFs associated with SPI-6 T6SS and SPI-20 in Salmonella serotypes encoding remnants of these islands. This document presents information about ORFs related to SPI-6 T6SS and SPI-20 in serotypes that do not encode these T6SS gene clusters. Reference ORFs for SPI-6 T6SS and SPI-20 were obtained from S. Typhimurium strain LT2 and S. IIIa 62:z4,z23:- strain RKS2980, respectively. [file 1471-2164-10-354-S6.xls]

## Sheet: INFO
	Additional file 6
	Presence of T6SS-related ORFs associated with SPI-6 and SPI-20
	in Salmonella serotypes encoding remnants of these islands

## Sheet: T6SS remnants
BACK TO INFO
	Presence of T6SS-related ORFs associated with SPI-6 and SPI-20 in Salmonella serotypes encoding remnants of these islands
	S. Typhimurium	Conserved protein domains	Remnants in Salmonella serotypes
	SPI-6 ORFs		Enteritidis	Agona	Gallinarum	Paratyphi B	Virchow	Javiana
	STM0266	ImpA-related N-terminal (pfam06812), Predicted component of the type VI protein secretion system (COG3515)	SEN0267	SeAg_B0315				SeJ_A0695
	STM0267	Predicted component of the type VI protein secretion system (COG3520)	SEN0268
	STM0271	No putative conserved domains detected			SG0293/SG0294	SPAB_03312	SeV_A1937
	STM0272	AAA+ superfamily domains (pfam07724), ATP-binding subunits of Clp protease and DnaK/DnaJ chaperones (COG0542)			SG0295/SG0296	SPAB_03310/SPAB_03311
	STM0286	No putative conserved domains detected		SeAg_B0315
	STM0287	gp41, Uncharacterized protein conserved in bacteria (COG4893)	SEN0269	SeAg_B0316
	STM0288	No putative conserved domains detected	SEN0270
	STM0289	VgrG, uncharacterized protein conserved in bacteria (COG3501)	SEN0271/SEN0272
	STM0291	Rhs family protein (COG3209)	SEN0274	SeAg_B0319	SG0296
	STM0292	RhsA, Rhs family protein (pfam05593, COG3209)	SEN0275	SeAg_B0319	SG0296
	S. IIIa 62:z4,z23:-	Conserved protein domains	Remnants in Salmonella serotypes
	SPI-20 ORFs		Enteritidis	Agona	Gallinarum	Paratyphi B	Virchow	Javiana
	SARI_02736	No putative conserved domains detected			SG0263	SPAB_03346	SeV_A1965
BACK TO INFO
