# Supplementary material for: Comparative genomic analysis uncovers 3 novel loci encoding type six secretion systems differentially distributed in Salmonella serotypes
Source: BMC Genomics. 2009 Aug 4;10:354. doi: 10.1186/1471-2164-10-354 (PMC2907695; doi:10.1186/1471-2164-10-354)
Supplement: Additional file 8 — Hcp-like proteins in Salmonella. This file includes a list of every Hcp-like protein in Salmonella and reference Hcp proteins in Pseudomonas aeruginosa and Vibrio cholerae used in phylogenetic analysis. [file 1471-2164-10-354-S8.xls]

## Sheet: INFO
	Additional file 8
	Hcp-like proteins in Salmonella

## Sheet: Hcp-like proteins in Salmonella
BACK TO INFO
	Hcp-like proteins in Salmonella
		Hcp orthologs
		Hcps linked to T6SS loci						Orphan Hcps
	Salmonella serotypes	STM0276 SPI-6	STM0279 SPI-6	Hcp-1 SPI-19	Hcp-2 SPI-19	SPI-20	SPI-21	STM4509.s (HilE)	STM3131	Other orphans
	Salmonella Agona SL483			SeAg_B1097	SeAg_B1113			SeAg_B4839	SeAg_B3302	SeAg_B3284
	Salmonella Choleraesuis SC-B67	SC0272							SC3071
	Salmonella Dublin CT_02021853	SeD_A0300		SeD_A1216	SeD_A1233			SeD_A4911	SeD_A3476
	Salmonella Enteritidis P125109			SEN1002				SEN4270	SEN2974
	Salmonella Gallinarum 287/91			SG1029	SG1043			SG4339	SG3025
	Salmonella Hadar RI_05P066	SeH_A0530	SeH_A0534					SeH_A0120	SeH_A3572
	Salmonella Heidelberg SL476	SeHA_C0314	SeHA_C0317					SeHA_C4913	SeHA_C3375
	Salmonella Heidelberg SL486	SeHB_A0266	SeHB_A0269						SeHB_A3280
	Salmonella I 4,[5],12:i:- CVM23701	SeI_A0547	SeI_A0551					SeI_A0364	SeI_A4978
	Salmonella IIIa 62:z4,z23:- RKS2980					SARI_2729	SARI_2628	SARI_03066			SARI_03217	SARI_01363	SARI_00912	SARI_00061
	Salmonella Javiana GA_MM04042433							SeJ_A0319	SeJ_A3588
	Salmonella Kentucky CDC 191	SeKB_A0355	SeKB_A0358					SeKB_A4707	SeKB_A3316
	Salmonella Kentucky CVM29188	SeKA_A4588	SeKA_A4591					SeKA_A4174	SeKA_A2699	SeKA_A2680
	Salmonella Newport SL317	SNSL317_A2627	SNSL317_A2630					SNSL317_A2076	SNSL317_A3872
	Salmonella Newport SL254	SNSL254_A0302	SNSL254_A0305					SNSL254_A4863	SNSL254_A3382
	Salmonella Paratyphi A AKU_12601	SSPA2324	SSPA2320					SSPA4020	SSPA2797
	Salmonella Paratyphi A ATCC 9150	SPA2489	SPA2485					SPA4329	SPA2999
	Salmonella Paratyphi B SPB7							SPAB_05673	SPAB_03905
	Salmonella Paratyphi C RKS4594	SPC_0287						SPC_4646	SPC_3198
	Salmonella Saintpaul SARA23	SeSPA_A0799	SeSPA_A0802					SeSPA_A0405	SeSPA_A3724
	Salmonella Saintpaul SARA29							SeSPB_A4717	SeSPB_A3350
	Salmonella Schwarzengrund CVM19633	SeSA_A0308	SeSA_A0311					SeSA_A4764	SeSA_A3308
	Salmonella Schwarzengrund SL480	SeSB_A0488	SeSB_A0491					SeSB_A0099	SeSB_A3474
	Salmonella Typhi CT18	STY0302						STY4865	STY3300	STY3274
	Salmonella Typhi Ty2	t2584						t4559	t3052
	Salmonella Typhimurium LT2	STM0276	STM0279					STM4509s	STM3131
	Salmonella Virchow SL491							SeV_B0373	SeV_B1929
	Salmonella Weltevreden SL484	SeW_A0345	SeW_A0348	SeW_A1229	SeW_A1246			SeW_A4992	SeW_A3593
	Hcp proteins used as reference in the phylogenetic study of Hcp-like proteins in Salmonella
	Organism	ORF
	Pseudomonas aeruginosa PA01	PA2367 (Hcp-3)
	Pseudomonas aeruginosa PA01	PA0085 (Hcp-1)
	Pseudomonas aeruginosa PA01	PA0263 (Hcp-C)
	Pseudomonas aeruginosa PA01	PA5267 (Hcp-B)
	Pseudomonas aeruginosa PA01	PA1512 (Hcp-A)
	Vibrio cholerae N16961	VCA0017
	Vibrio cholerae N16961	VC1415
BACK TO INFO
