# Supplementary material for: Comparative genomic analysis uncovers 3 novel loci encoding type six secretion systems differentially distributed in Salmonella serotypes
Source: BMC Genomics. 2009 Aug 4;10:354. doi: 10.1186/1471-2164-10-354 (PMC2907695; doi:10.1186/1471-2164-10-354)
Supplement: Additional file 9 — T6SS components used as baits in genome-wide screens for novel T6SS loci in Salmonella. This table includes a list of T6SS core components in different phylogenetic groups that were used in this study as baits to identify novel Salmonella T6SS loci by in silico analyses. [file 1471-2164-10-354-S9.xls]

## Sheet: INFO
	Additional file 9
	T6SS components used as baits in genome-wide screens for novel T6SS loci in Salmonella

## Sheet: T6SS baits
BACK TO INFO
	Phylogenetic	T6SS gene clusters *	Open reading frames of T6SS core components ¥
	Tree Branch	of Branch Representatives	COG3521	COG3515	COG0542	COG3501	COG3523	COG3518	COG3157	COG3517	COG3520	COG3516	COG3455	COG3519	COG3522
	A	Pseudomonas aeruginosa PA01 HSI-I	PA0080	PA0082	PA0090	PA0091	PA0077	PA0087	PA0085	PA0084	PA0089	PA0083	PA0078	PA0088	PA0079
		Burkholderia pseudomallei 1106a tss2	BURPS1106A_A0239	BURPS1106A_A0250	BURPS1106A_A0244	BURPS1106A_A0251	BURPS1106A_A0236	BURPS1106A_A0247	BURPS1106A_A0240	BURPS1106A_A0242	BURPS1106A_A0249	BURPS1106A_A0243	BURPS1106A_A0237	BURPS1106A_A0248	BURPS1106A_A0238
		Salmonella Typhimurium LT2 SPI-6 T6SS	STM0280	STM0285	STM0272	STM0289		STM0269	STM0276/STM0279	STM0274	STM0267	STM0273	STM0282	STM0268	STM0281
	B	Edwardsiella tarda PPD130/91 EVP	EvpL	EvpK	EvpH	EvpI	EvpO	EvpE	EvpC	EvpB	EvpG	EvpA	EvpN	EvpF	EvpM
		Agrobacterium tumefaciens ATCC 33970		AGR_L_1042	AGR_L_1041	AGR_L_1033	AGR_L_1062	AGR_L_1052	AGR_L_1037	AGR_L_1047	AGR_L_1055	AGR_L_1045	AGR_L_1060	AGR_L_1054	AGR_L_1059
		Pseudomonas aeruginosa PA01 HSI-III		PA2360	PA2371	PA2373	PA2361	PA2368	PA2367	PA2366	PA2370	PA2365	PA2362	PA2369	PA2363
	C	Yersinia Pestis KIM	y2682	y2679	y2699	y2698	y2688	y2681	y2700	y2705	y2683	y2706	y2703	y2684	y2704
		Ralstonia metallodurans	Rmet_0637	Rmet_0634	Rmet_0618	Rmet_0626	Rmet_0633	Rmet_0617	Rmet_0619	Rmet_0624	Rmet_0636	Rmet_0625	Rmet_0621	Rmet_0635	Rmet_0622
		Escherichia coli CFT073	c3401	c3399	c3392	c3393	c3398	c3402	c3391	c3386	c3400	c3385	c3388	c3400	c3387
	D	Vibrio cholerae N16961	VC_A0113	VC_A0119	VC_A0116	VC_A0123	VC_A0120	VC_A0109		VC_A0108	VC_A0111	VC_A0107	VC_A0115	VC_A0110	VC_A0114
		Escherichia coli Sakai O157:H7 OI#7	ECs0226	ECs0220	ECs0223	ECs0236	ECs0218	ECs0230	ECs0234	ECs0231	ECs0228	ECs0233	ECs0224	ECs0229	ECs0225
		Pseudomonas aeruginosa PA01 HSI-II	PA1666	PA1656	PA1662		PA1669	PA1659		PA1658	PA1661	PA1657	PA1668	PA1660	PA1667
	* Selection of phylogenetic representatives was obtained from the phylogenetic reconstruction performed by Bingle and coworkers (2008)
	¥ Information about the 13 T6SS core components was derived from the analysis performed previosuly by Boyer and coworkers (2009)
BACK TO INFO
