# Supplementary material for: Comparative genomic analysis uncovers 3 novel loci encoding type six secretion systems differentially distributed in Salmonella serotypes
Source: BMC Genomics. 2009 Aug 4;10:354. doi: 10.1186/1471-2164-10-354 (PMC2907695; doi:10.1186/1471-2164-10-354)
Supplement: Additional file 10 — VipA/VipB homologs utilized to perform T6SS phylogenetic analysis. This file includes a list of VipA/VipB homologs in 66 T6SS loci used in this study to identify T6SS phylogeny. [file 1471-2164-10-354-S10.xls]

## Sheet: INFO
	Additional file 10
	VipA and VipB homologs utilized to perform T6SS phylogenetic analyses

## Sheet: VipA and VipB homologs
BACK TO INFO
	ORFs encoding VipA / VipB homologs utilized for T6SS phylogenetic reconstruction
	Bacterial strain (T6SS loci)	VipA	VipB
	Aeromonas hydrophilia ATCC7966	AHA_1832	AHA_1833
	Agrobacterium tumifaciens C58	AGR_L_1045	AGR_L_1047
	Bordetella bronchiseptica RB50	BB0800	BB0801
	Burkholderia pseudomallei 1106a	A2835	A2834
	Dechloromonas aromatica RCB	Daro_2177	Daro_2176
	Edwardsiella tarda PPD130/91	EvpA	EvpB
	Escherichia coli APEC O1	APECO1_1758	APECO1_1759
	Escherichia coli B171	EcB171_1805	EcB171_1804
	Escherichia coli CFT073	c3385	c3386
	Escherichia coli Sakai O157:H7	ECs0233	ECs0231
	Escherichia coli UTI89	c0251	c0250
	Francisella tularensis holarctica OSU18	IglA	IglB
	Francisella tularensis tularensis SCHU4	IglA	IglB
	Geobacter metallireducens GS-15	Gmet_0278	Gmet_0279
	Helicobacter hepaticus ATCC51449	HH_0248	HH_0247
	Klebsiella pneumoniae MGH78578	KPN_01322	KPN_01323
	Marinobacter aquaeolei VT8	Maqu_3733	Maqu_3732
	Mesorhizobium loti MAFF303099	mlr2337	mlr2338
	Myxococcus xanthus DK1622	MXAN_4807	MXAN_4808
	Paracoccus denitrificans PD1222	Pden_2443	Pden_2444
	Pelobacter carbinolicus DSM2380	Pcar_2814	Pcar_2815
	Photobacterium sp. SKA34	SKA34_05700	SKA34_05695
	Photorhabdus luminescens subsp. laumondii (TTO1 1)	plu2301	plu2300
	Photorhabdus luminescens subsp. laumondii (TTO1 2)	plu0372	plu0371
	Photorhabdus luminescens subsp. laumondii (TTO1 3)	plu3262	plu3261
	Pseudomonas aeruginosa PAO1 (HSI-I)	PA0083	PA0084
	Pseudomonas aeruginosa PAO1 (HSI-II)	PA1657	PA1658
	Pseudomonas aeruginosa PAO1 (HSI-III)	PA2365	PA2366
	Pseudomonas fluorescens Pf-5	PFL_6087	PFL_6088
	Pseudomonas putida KT2440	PP_3100	PP3099
	Pseudomonas syringae pv. phaseolicola	PSPPH_0134	PSPPH_0133
	Ralstonia metallidurans	Rmet_0625	Rmet_0624
	Rhizobium leguminosarum bv. viviae 3841	ImpB	ImpC
	Rhodopirellula baltica SH1	RB9689	RB9690
	Salmonella Agona SL483 (SPI-19)	SeAg_B1111	SeAg_B1110
	Salmonella Choleraesuis SC-B67 (SPI-6)	SC0268	SC0269
	Salmonella Dublin CT02021853 (SPI-6)	SeD_A0296	SeD_A0297
	Salmonella Dublin CT02021853 (SPI-19)	SeD_A1231	SeD_A1230
	Salmonella Gallinarum 287/91 (SPI-19)	SG1042	SG1041
	Salmonella Hadar RI05P066 (SPI-6)	SeH_A0527	SeH_A0528
	Salmonella Heidelberg SL476 (SPI-6)	SeHA_C0311	SeHA_C0312
	Salmonella I 4,[5],12:i:- (SPI-6)	SeI_A0544	SeI_A0545
	Salmonella IIIa 62:z4,z23:- (SPI-20)	SARI_02734	SARI_02733
	Salmonella IIIa 62:z4,z23:- (SPI-21)	SARI_02633	SARI_02632
	Salmonella Kentucky CVM29188 (SPI-6)	SeKA_A4585	SeKA_A4586
	Salmonella Newport SL317 (SPI-6)	SNSL317_A2623	SNSL317_A2624
	Salmonella Paratyphi A ATCC9150 (SPI-6)	SPA2493	SPA2494
	Salmonella Paratyphi C RKS4594 (SPI-6)	SPC_0283	SPC_0284
	Salmonella Saintpaul SARA23 (SPI-6)	SeSPA_A0796	SeSPA_A0797
	Salmonella Schwarzengrund CVM19633 (SPI-6)	SeSA_A0305	SeSA_A0306
	Salmonella Typhi CT18 (SPI-6)	STY0297	STY0298
	Salmonella Typhimurium LT2 (SPI-6)	STM0273	STM0274
	Salmonella Weltevreden SL484 (SPI-19)	SeW_A1244	SeW_A1242
	Salmonella Weltevreden SL484 (SPI-6)	SeW_A0342	SeW_A0343
	Serratia proteamaculans 568	Spro_1783	Spro_1784
	Solibacter ustitatus Ellin6076	Acid_0231	Acid_0232
	Vibrio cholerae N16961	VC_A0107	VC_A0108
	Xanthomonas oryzae pv. oryzae KACC10331	XOO3481	XOO3480
	Yersinia pestis KIM (1)	y2706	y2705
	Yersinia pestis KIM (2)	y0037	y0038
	Yersinia pestis KIM (3)	y1545	y1546
	Yersinia pestis KIM (4)	y3369	y3368
	Yersinia pestis KIM (5)	y3675	y3674
BACK TO INFO
